# Supplementary material for: HOIL1 regulates group 2 innate lymphoid cell numbers and type 2 inflammation in the small intestine
Source: Mucosal Immunol. 2022 May 9;15(4):642–55. doi: 10.1038/s41385-022-00520-z (PMC9259497; doi:10.1038/s41385-022-00520-z)
Supplement: Supplementary file 1 — Supplementary Table 1 [file 41385_2022_520_MOESM1_ESM.xls]

## Sheet: Summary
Supplementary Table 1. RNA sequencing analysis of small intestinal CD45+ and CD45- cells, related to Figure 6.
Data represent normalized read counts as counts per million (CPM) from sorted CD45+ and CD45- cells from Hoil1+/+ Il4ra-flox/flox, Hoil1+/+ Il4ra-deltaIEC, Hoil1-/- Il4ra-flox/flox and Hoil1-/- Il4ra-deltaIEC mice as described in the Methods.
Sample ID	Genotype	Cell type
MAC050721_012	Hoil1+/+ Il4raflox/flox	CD45+
MAC050721_014	Hoil1-/- Il4raflox/flox	CD45+
MAC050721_015	Hoil1-/- Il4raflox/flox	CD45+
MAC050721_016	Hoil1-/- Il4ra-deltaIEC	CD45+
MAC050721_017	Hoil1-/- Il4ra-deltaIEC	CD45+
MAC050721_018	Hoil1+/+ Il4raflox/flox	CD45+
MAC050721_019	Hoil1+/+ Il4raflox/flox	CD45+
MAC050721_020	Hoil1+/+ Il4ra-deltaIEC	CD45+
MAC050721_021	Hoil1+/+ Il4ra-deltaIEC	CD45+
MAC050721_022	Hoil1+/+ Il4ra-deltaIEC	CD45+
MAC050721_001	Hoil1-/- Il4raflox/flox	CD45-
MAC050721_002	Hoil1-/- Il4raflox/flox	CD45-
MAC050721_003	Hoil1-/- Il4ra-deltaIEC	CD45-
MAC050721_004	Hoil1-/- Il4ra-deltaIEC	CD45-
MAC050721_005	Hoil1-/- Il4ra-deltaIEC	CD45-
MAC050721_006	Hoil1+/+ Il4raflox/flox	CD45-
MAC050721_007	Hoil1+/+ Il4raflox/flox	CD45-
MAC050721_008	Hoil1+/+ Il4raflox/flox	CD45-
MAC050721_009	Hoil1+/+ Il4ra-deltaIEC	CD45-
MAC050721_010	Hoil1+/+ Il4ra-deltaIEC	CD45-
MAC050721_011	Hoil1+/+ Il4ra-deltaIEC	CD45-

## Sheet: CD45+_RNAseq_norm
Geneid	Gene name	Transcript ID(s)	Transcript type	MAC050721_012	MAC050721_014	MAC050721_015	MAC050721_016	MAC050721_017	MAC050721_018	MAC050721_019	MAC050721_020	MAC050721_021	MAC050721_022
ENSMUSG00000025902	Sox17	ENSMUST00000192505.1,ENSMUST00000027035.9,ENSMUST00000191939.1,ENSMUST00000192913.1,ENSMUST00000192650.5,ENSMUST00000191647.1,ENSMUST00000195555.1,ENSMUST00000116652.7	retained_intron,protein_coding	0	0.49489	0	0	5.13391	0	0	0	0	0
ENSMUSG00000102269	Gm7357	ENSMUST00000195361.1	processed_pseudogene	0	0.0235662	0	0.0435474	0	0	0	0	0.0887465	0.0620124
ENSMUSG00000098104	Gm6085	ENSMUST00000182774.1	processed_pseudogene	1.38999	0.141397	0.295138	0.958043	0.226496	1.89757	2.52568	0.122857	0.177493	1.40561
ENSMUSG00000102175	Gm6119	ENSMUST00000193443.1	processed_pseudogene	0.0289582	0	0	0	0	0	0	0	0	0
ENSMUSG00000103922	Gm6123	ENSMUST00000193658.1	processed_pseudogene	0.0579164	0	0.0421626	0.348379	0.150997	0.517519	0.109812	0.225239	0.0443732	0.0826832
ENSMUSG00000033845	Mrpl15	ENSMUST00000132625.1,ENSMUST00000156816.6,ENSMUST00000115538.4,ENSMUST00000045689.13,ENSMUST00000130201.7,ENSMUST00000192286.1,ENSMUST00000146665.2	nonsense_mediated_decay,processed_transcript,retained_intron,protein_coding	52.4433	40.7931	33.2241	31.7025	21.4416	36.5399	42.3142	42.5087	44.5951	29.3112
ENSMUSG00000025903	Lypla1	ENSMUST00000137887.7,ENSMUST00000119612.8,ENSMUST00000134384.7,ENSMUST00000150971.7,ENSMUST00000141278.1,ENSMUST00000027036.10,ENSMUST00000115529.7,ENSMUST00000131119.1	nonsense_mediated_decay,retained_intron,protein_coding	38.4275	22.1287	24.0327	22.2527	24.1596	24.9663	24.1952	34.8301	17.9268	35.8845
ENSMUSG00000033813	Tcea1	ENSMUST00000081551.13,ENSMUST00000165720.2	protein_coding	81.6042	62.7332	39.1691	45.2457	55.1141	59.7185	56.3702	69.0459	57.2858	46.2199
ENSMUSG00000062588	Gm6104	ENSMUST00000078030.4	processed_pseudogene	0.0579164	0.0706986	0.0421626	0	0	0.0313648	0	0	0.0443732	0.847503
ENSMUSG00000002459	Rgs20	ENSMUST00000119256.7,ENSMUST00000002533.14,ENSMUST00000133521.1,ENSMUST00000147158.1,ENSMUST00000170566.1,ENSMUST00000156289.1,ENSMUST00000118000.7	nonsense_mediated_decay,processed_transcript,retained_intron,protein_coding	0	0	0.885415	0	0	0	0	0	0	0
ENSMUSG00000033793	Atp6v1h	ENSMUST00000044369.12,ENSMUST00000192698.2,ENSMUST00000192142.1,ENSMUST00000192847.5,ENSMUST00000194978.5,ENSMUST00000194676.5,ENSMUST00000194301.5,ENSMUST00000192029.5	retained_intron,protein_coding	53.9491	51.4215	51.8179	52.3875	43.5628	42.8443	50.0743	51.3749	32.4368	48.3283
ENSMUSG00000104352	Gm7182	ENSMUST00000193351.1	processed_pseudogene	0	0	0	0	0	0	0	0	0	0.0206708
ENSMUSG00000025907	Rb1cc1	ENSMUST00000159656.1,ENSMUST00000159349.1,ENSMUST00000162418.1,ENSMUST00000159530.1,ENSMUST00000160871.7,ENSMUST00000162257.7,ENSMUST00000162210.7,ENSMUST00000159206.1,ENSMUST00000027040.12,ENSMUST00000159661.7,ENSMUST00000159906.7,ENSMUST00000159802.1,ENSMUST00000160062.7,ENSMUST00000161183.1,ENSMUST00000161327.7,ENSMUST00000162795.7	nonsense_mediated_decay,processed_transcript,retained_intron,protein_coding	18.9676	34.2417	44.2708	24.343	27.255	32.9173	29.9787	27.3767	29.7744	25.8592
ENSMUSG00000103355	Gm2147	ENSMUST00000193588.1	processed_pseudogene	0	0	0.0421626	0.0435474	0	0	0	0	0	0
ENSMUSG00000103845	Gm19026	ENSMUST00000194240.1	processed_pseudogene	0	0.0235662	0.590277	0	0	0.0313648	0	0.225239	0	0
ENSMUSG00000033740	St18	ENSMUST00000131467.7,ENSMUST00000151281.7,ENSMUST00000139756.7,ENSMUST00000130338.1,ENSMUST00000150761.7,ENSMUST00000043578.12,ENSMUST00000139838.7,ENSMUST00000151015.1,ENSMUST00000131494.7,ENSMUST00000132207.1,ENSMUST00000142304.1,ENSMUST00000140079.7,ENSMUST00000163727.3	nonsense_mediated_decay,processed_transcript,protein_coding	0	0.777685	2.52976	3.22251	3.24645	3.37171	1.57397	1.86334	1.55306	3.22464
ENSMUSG00000102135	Gm37108	ENSMUST00000194605.1	processed_pseudogene	0.31854	0.212096	0.0843252	0.17419	0.0754987	0.125459	0.256228	0.16381	0.177493	0.103354
ENSMUSG00000051285	Pcmtd1	ENSMUST00000182675.7,ENSMUST00000182892.7,ENSMUST00000183204.1,ENSMUST00000061280.16,ENSMUST00000182114.7,ENSMUST00000182306.1,ENSMUST00000182388.7,ENSMUST00000182823.1	nonsense_mediated_decay,processed_transcript,retained_intron,protein_coding	35.4448	40.9345	51.9865	44.7667	36.1639	44.3027	22.2552	41.1368	44.5507	47.6049
ENSMUSG00000048538	Gm9826	ENSMUST00000029124.7	processed_pseudogene	0.173749	0.0942648	0.126488	0.0870948	0.301995	0.125459	0.219624	0.143334	0.177493	0.0826832
ENSMUSG00000097797	Gm26901	ENSMUST00000193428.1,ENSMUST00000181554.1,ENSMUST00000193732.1,ENSMUST00000193106.5	lincRNA,retained_intron	0	0	0.632439	0	0	0	0	0	0	0
ENSMUSG00000104226	Gm7470	ENSMUST00000194219.1	processed_pseudogene	0	0.0706986	0	0	0	0	0	0.0204762	0	0
ENSMUSG00000025909	Sntg1	ENSMUST00000194098.1,ENSMUST00000140295.7,ENSMUST00000191683.5,ENSMUST00000134075.7,ENSMUST00000144593.7,ENSMUST00000140302.7,ENSMUST00000132064.7,ENSMUST00000115484.8,ENSMUST00000115488.2,ENSMUST00000135046.3,ENSMUST00000126083.1	nonsense_mediated_decay,processed_transcript,retained_intron,protein_coding	0	0	0	0	1.50997	0	0	0	0	0
ENSMUSG00000086235	Gm16284	ENSMUST00000140995.1	processed_pseudogene	0	0.141397	0	0	0	0.0156824	0	0.0204762	0	0
ENSMUSG00000084353	Gm15452	ENSMUST00000119877.1	processed_pseudogene	0.0289582	0.0235662	0	0.17419	0	0.0156824	0	0.143334	0.0887465	0.206708
ENSMUSG00000103933	Gm36964	ENSMUST00000191876.1	processed_pseudogene	0.723955	1.15474	1.51785	0.435474	0.377494	0.439107	0.219624	0.368572	0.443732	0.599453
ENSMUSG00000104504	Gm7445	ENSMUST00000192115.1	processed_pseudogene	0	0	0	0	0	0	0	0.0204762	0	0
ENSMUSG00000066693	Gm7493	ENSMUST00000085919.2	processed_pseudogene	0.0289582	0	0	0	0	0	0	0	0	0
ENSMUSG00000101571	Gm6187	ENSMUST00000040649.6	processed_pseudogene	0	0.117831	0	0	0	0	0	0.0204762	0.0443732	0
ENSMUSG00000061024	Rrs1	ENSMUST00000072079.8	protein_coding	25.5701	27.0776	22.3462	14.4142	11.4003	19.2109	17.1307	31.1649	26.7571	31.6263
ENSMUSG00000025911	Adhfe1	ENSMUST00000027044.14,ENSMUST00000130927.7,ENSMUST00000190654.1,ENSMUST00000186467.1,ENSMUST00000144177.7	nonsense_mediated_decay,protein_coding	0	0	0.252976	1.08868	0	0	0	0.573335	0	0
ENSMUSG00000079671	2610203C22Rik	ENSMUST00000145176.7	retained_intron	5.55997	1.13118	0.758927	3.26605	1.05698	2.43077	1.61058	0.839526	3.63861	1.3436
ENSMUSG00000081441	Gm6161	ENSMUST00000121942.1	processed_pseudogene	0	0	0	0.0435474	0	0	0.073208	0.0204762	0	0
ENSMUSG00000025912	Mybl1	ENSMUST00000160022.1,ENSMUST00000188212.1,ENSMUST00000160451.1,ENSMUST00000088658.10,ENSMUST00000115468.8	retained_intron,protein_coding	1.70853	1.27258	1.64434	1.61125	1.88747	2.10144	0	0.696192	8.60841	8.92979
ENSMUSG00000045210	Vcpip1	ENSMUST00000057438.6	protein_coding	45.6381	77.3443	74.0797	92.8866	72.3278	91.3185	64.7159	62.3502	71.7959	63.8934
ENSMUSG00000025915	Sgk3	ENSMUST00000189050.1,ENSMUST00000188782.6,ENSMUST00000188486.1,ENSMUST00000188298.6,ENSMUST00000188625.1,ENSMUST00000191338.1,ENSMUST00000188738.6,ENSMUST00000188830.6,ENSMUST00000171265.7,ENSMUST00000097826.5,ENSMUST00000166384.7,ENSMUST00000168907.7	nonsense_mediated_decay,processed_transcript,retained_intron,protein_coding	72.2797	46.7789	31.1582	31.659	46.3562	42.3581	41.6554	28.9534	23.6509	52.5038
ENSMUSG00000046334	Gm6195	ENSMUST00000063059.4	processed_pseudogene	0.0579164	0	0	0.130642	0	0.0313648	0	0	0	0.0413416
ENSMUSG00000046101	Mcmdc2	ENSMUST00000171802.7,ENSMUST00000125294.8,ENSMUST00000140948.8,ENSMUST00000118098.2,ENSMUST00000183059.1,ENSMUST00000052843.11	nonsense_mediated_decay,protein_coding	0	0	1.18055	1.00159	2.18946	0	0.841892	0	0	0
ENSMUSG00000098234	Snhg6	ENSMUST00000182043.7,ENSMUST00000182580.7,ENSMUST00000182742.1,ENSMUST00000182498.7,ENSMUST00000182819.7	lincRNA	10.0485	8.46027	4.68005	16.2867	8.60686	7.26094	2.19624	9.13241	12.0695	9.96333
ENSMUSG00000099032	Tcf24	ENSMUST00000097824.2,ENSMUST00000185184.1	protein_coding	1.85332	1.06048	1.09623	0	0.905985	0.454789	0.54906	0.65524	1.06496	0
ENSMUSG00000025916	Ppp1r42	ENSMUST00000155163.1,ENSMUST00000124874.7,ENSMUST00000147000.8,ENSMUST00000176398.7,ENSMUST00000130102.7,ENSMUST00000027049.9	nonsense_mediated_decay,retained_intron,protein_coding	0	0	0	0	0.981484	0	0	0	0	0
ENSMUSG00000025917	Cops5	ENSMUST00000186528.6,ENSMUST00000191296.1,ENSMUST00000139578.7,ENSMUST00000190155.6,ENSMUST00000027050.9,ENSMUST00000150509.2,ENSMUST00000188619.1	nonsense_mediated_decay,retained_intron,protein_coding	41.6708	24.8152	39.6329	24.5607	24.6881	37.3868	31.1134	31.2263	38.9597	27.2855
ENSMUSG00000056763	Cspp1	ENSMUST00000185422.1,ENSMUST00000119714.7,ENSMUST00000190318.1,ENSMUST00000134716.1,ENSMUST00000187226.6,ENSMUST00000155974.7,ENSMUST00000117415.7,ENSMUST00000191360.6,ENSMUST00000136283.1,ENSMUST00000188249.6,ENSMUST00000186294.6,ENSMUST00000071087.11,ENSMUST00000191521.6,ENSMUST00000153804.1,ENSMUST00000190610.1,ENSMUST00000118263.7,ENSMUST00000128164.1,ENSMUST00000143606.7,ENSMUST00000188449.6…	nonsense_mediated_decay,retained_intron,protein_coding	6.42872	9.52075	15.1785	13.8481	14.1938	16.6861	9.77327	15.0705	7.80969	13.5394
ENSMUSG00000067851	Arfgef1	ENSMUST00000186720.1,ENSMUST00000186813.1,ENSMUST00000088615.10,ENSMUST00000131556.1,ENSMUST00000187417.1,ENSMUST00000142497.1,ENSMUST00000128834.1,ENSMUST00000156563.1	retained_intron,protein_coding	44.2192	68.4834	69.3154	66.6711	76.1027	69.6298	45.8282	61.1011	71.6184	60.6481
ENSMUSG00000083422	Gm15604	ENSMUST00000118350.1	processed_pseudogene	0	0.0235662	0	0	0.150997	0	0	0.0204762	0	0.0206708
ENSMUSG00000100648	Gm28659	ENSMUST00000188013.1	processed_pseudogene	0	0	0	0	0	0.0156824	0	0.0204762	0	0
ENSMUSG00000048960	Prex2	ENSMUST00000188189.6,ENSMUST00000190935.1,ENSMUST00000187694.1,ENSMUST00000027056.11,ENSMUST00000189385.6,ENSMUST00000187745.6,ENSMUST00000189822.1,ENSMUST00000188154.1	nonsense_mediated_decay,retained_intron,protein_coding	2.17186	1.31971	0	0	0	0.360695	0	0.511906	0.443732	0.186037
ENSMUSG00000101610	Gm7560	ENSMUST00000187748.1	processed_pseudogene	0	0.0706986	0.0421626	0.0435474	0	0.0156824	0.073208	0.0409525	0	0
ENSMUSG00000097628	Gm2383	ENSMUST00000181461.1	processed_pseudogene	0	0	0	0	0.0754987	0.0156824	0	0.0204762	0	0
ENSMUSG00000016918	Sulf1	ENSMUST00000189541.6,ENSMUST00000187376.6,ENSMUST00000180062.7,ENSMUST00000186051.6,ENSMUST00000186674.1,ENSMUST00000189447.1,ENSMUST00000177608.7,ENSMUST00000088585.9,ENSMUST00000186405.6,ENSMUST00000185780.1	retained_intron,protein_coding	0	0.49489	0.843252	0	2.49146	0.59593	0	1.49477	0	0
ENSMUSG00000025938	Slco5a1	ENSMUST00000147606.2,ENSMUST00000133201.2,ENSMUST00000136197.7,ENSMUST00000188454.6,ENSMUST00000115403.8,ENSMUST00000191566.1,ENSMUST00000146763.7,ENSMUST00000115402.7	processed_transcript,protein_coding	0.95562	0.636288	2.10813	7.22887	1.58547	1.48983	3.80682	0.675716	1.8193	3.39001
ENSMUSG00000042414	Prdm14	ENSMUST00000047577.6	protein_coding	0	0	0	0.304832	0	0	0	0	0.576852	0.620124
ENSMUSG00000005886	Ncoa2	ENSMUST00000081713.10,ENSMUST00000145280.1,ENSMUST00000143603.7,ENSMUST00000068304.12,ENSMUST00000147927.7,ENSMUST00000006037.12,ENSMUST00000139970.7,ENSMUST00000146784.1,ENSMUST00000133232.1,ENSMUST00000124088.1,ENSMUST00000185275.1	processed_transcript,retained_intron,protein_coding	24.1511	90.777	104.015	98.4171	86.3706	94.4236	36.0916	65.8107	75.7451	75.5311
ENSMUSG00000101171	Gm7593	ENSMUST00000187246.1	processed_pseudogene	0.0289582	0	0	0.130642	0	0.0156824	0.036604	0.0409525	0	0
ENSMUSG00000025935	Tram1	ENSMUST00000185447.1,ENSMUST00000188377.1,ENSMUST00000027068.10	nonsense_mediated_decay,retained_intron,protein_coding	391.457	232.009	213.006	184.118	161.643	217.091	230.532	212.257	162.45	191.019
ENSMUSG00000025937	Lactb2	ENSMUST00000027071.6,ENSMUST00000156222.1	retained_intron,protein_coding	7.87663	15.1766	14.0823	6.66275	17.2137	15.4942	16.8012	15.7667	18.0599	24.3089
ENSMUSG00000067813	Xkr9	ENSMUST00000088542.3	protein_coding	0	0.565589	0.96974	0	0	0.439107	0	0	0	0
ENSMUSG00000097711	Gm5523	ENSMUST00000180415.1	processed_pseudogene	0.0579164	0.0471324	0	0.0435474	0	0.0313648	0	0.102381	0.0443732	0.0620124
ENSMUSG00000025932	Eya1	ENSMUST00000187790.1,ENSMUST00000189526.1,ENSMUST00000080664.13,ENSMUST00000185329.1,ENSMUST00000188857.6,ENSMUST00000185453.6,ENSMUST00000027066.12,ENSMUST00000190337.6,ENSMUST00000168081.8	retained_intron,protein_coding	0	4.17122	0	0	1.58547	2.03871	1.75699	0	4.88106	1.73635
ENSMUSG00000025930	Msc	ENSMUST00000190471.1,ENSMUST00000188982.1,ENSMUST00000027062.6,ENSMUST00000190719.1	retained_intron,protein_coding	1.47687	0	0	0	0	0.972308	0	1.04429	0	0
ENSMUSG00000081201	Smt3h2-ps4	ENSMUST00000121569.1	processed_pseudogene	0.0868746	0.0235662	0	0.522569	0	0.0784119	0.036604	0.102381	0.0443732	0
ENSMUSG00000082193	Rpl5-ps1	ENSMUST00000121367.1	processed_pseudogene	5.55997	2.68655	1.98164	0.783853	0.754987	1.22323	0.585664	3.66525	0.443732	1.38494
ENSMUSG00000032769	Trpa1	ENSMUST00000041447.4	protein_coding	0	0	1.39137	0	0	0	0	0	0	0
ENSMUSG00000073737	Gm10566	ENSMUST00000086739.5	processed_pseudogene	0.0579164	0	0.0843252	0.0870948	0	0.0313648	0	0	0.0443732	0.0413416
ENSMUSG00000025925	Terf1	ENSMUST00000027057.7,ENSMUST00000188684.1,ENSMUST00000186565.6,ENSMUST00000188371.6	processed_transcript,retained_intron,protein_coding	17.2301	15.8365	15.3472	25.1268	21.2906	15.306	6.69853	18.4286	20.8998	22.7172
ENSMUSG00000043716	Rpl7	ENSMUST00000140597.7,ENSMUST00000125005.1,ENSMUST00000141217.1,ENSMUST00000151017.1,ENSMUST00000149566.1,ENSMUST00000058437.13	processed_transcript,retained_intron,protein_coding	1192.61	971.918	970.963	722.408	873.973	767.025	832.082	903.822	972.04	1101.73
ENSMUSG00000025921	Rdh10	ENSMUST00000152626.1,ENSMUST00000027053.7	retained_intron,protein_coding	15.0293	9.23795	7.29413	13.1949	17.6667	16.0588	20.4616	12.7362	16.64	11.2863
ENSMUSG00000025920	Stau2	ENSMUST00000115359.9,ENSMUST00000054668.12,ENSMUST00000144138.3,ENSMUST00000162007.7,ENSMUST00000128957.8,ENSMUST00000162751.7,ENSMUST00000149320.8,ENSMUST00000159558.7,ENSMUST00000131257.8,ENSMUST00000127420.7,ENSMUST00000151888.7,ENSMUST00000115360.7,ENSMUST00000162627.7,ENSMUST00000027052.12,ENSMUST00000162435.7,ENSMUST00000153966.8,ENSMUST00000145092.7	nonsense_mediated_decay,processed_transcript,protein_coding	9.5562	6.59854	9.23361	3.78862	6.64389	7.22958	2.63549	9.86955	4.9698	5.58112
ENSMUSG00000025939	Ube2w	ENSMUST00000182080.1,ENSMUST00000136455.8,ENSMUST00000133639.1,ENSMUST00000117146.7,ENSMUST00000132919.1,ENSMUST00000182554.7	nonsense_mediated_decay,processed_transcript,retained_intron,protein_coding	26.2651	18.0281	30.2306	33.7057	31.332	33.3407	18.668	23.1996	31.0613	29.1665
ENSMUSG00000079658	Eloc	ENSMUST00000191535.1,ENSMUST00000187910.6,ENSMUST00000186541.1,ENSMUST00000115352.9,ENSMUST00000188641.6,ENSMUST00000186948.6,ENSMUST00000188987.6,ENSMUST00000185771.6,ENSMUST00000185393.6,ENSMUST00000186701.1,ENSMUST00000190986.1	retained_intron,protein_coding	48.4471	29.1514	22.6835	36.1008	24.6881	37.7632	39.5323	36.8163	41.134	33.4454
ENSMUSG00000025940	Tmem70	ENSMUST00000065373.5,ENSMUST00000177501.1,ENSMUST00000177532.1,ENSMUST00000176451.1	processed_transcript,protein_coding	25.5411	29.1043	15.7688	14.5013	15.8547	23.304	22.5481	28.462	20.1011	14.7383
ENSMUSG00000025779	Ly96	ENSMUST00000026881.10,ENSMUST00000190366.1,ENSMUST00000191260.1	retained_intron,protein_coding	15.7822	11.6653	9.31794	8.09982	10.6453	7.26094	12.5918	7.16669	6.70036	6.49063
ENSMUSG00000091020	Gm5828	ENSMUST00000071842.9	processed_pseudogene	0.492289	0.0706986	0.126488	0.130642	0.150997	0.219553	0.219624	0.102381	0.221866	0.413416
ENSMUSG00000101589	Rbm6-ps1	ENSMUST00000186192.1	processed_pseudogene	0	0.87195	0.0421626	0.0870948	0.0754987	0.0627295	0	0.102381	0.0887465	0.227379
ENSMUSG00000102048	Gm6075	ENSMUST00000186816.1	processed_pseudogene	0.0289582	0	0	0	0	0	0	0	0	0
ENSMUSG00000067780	Pi15	ENSMUST00000088476.3	protein_coding	0	0	0	0	1.13248	0	0	0	0	0
ENSMUSG00000025776	Crispld1	ENSMUST00000160305.7,ENSMUST00000095075.4,ENSMUST00000159958.7	protein_coding	0	0.919082	0	1.17578	2.03847	0	0	0	0	0
ENSMUSG00000100554	Gm7690	ENSMUST00000190885.1	processed_pseudogene	0.0289582	0	0	0	0.0754987	0.0156824	0	0	0	0
ENSMUSG00000100720	Gm10075	ENSMUST00000162030.1	processed_pseudogene	0.0289582	0.0471324	0	0.0870948	0	0.0156824	0	0.0204762	0.0443732	0.0206708
ENSMUSG00000100204	Gm4849	ENSMUST00000188428.1	processed_pseudogene	0.0579164	0.18853	0	0	0	0.0156824	0.073208	0.0204762	0	0.0826832
ENSMUSG00000090142	Gm15795	ENSMUST00000160969.2	processed_pseudogene	0.0868746	0.164963	0.337301	0.17419	0.226496	0.439107	0.036604	0.102381	0.177493	0.227379
ENSMUSG00000025929	Il17a	ENSMUST00000027061.4	protein_coding	71.6136	121.507	4.68005	120.104	100.564	29.5142	8.63855	120.359	62.0782	1.65366
ENSMUSG00000041872	Il17f	ENSMUST00000191111.1,ENSMUST00000189301.1,ENSMUST00000039046.9,ENSMUST00000190692.1	processed_transcript,retained_intron,protein_coding	17.6066	10.7462	0	14.5448	26.5001	2.74442	1.90341	25.8615	8.60841	0.744149
ENSMUSG00000041859	Mcm3	ENSMUST00000188112.1,ENSMUST00000053266.10,ENSMUST00000190421.1,ENSMUST00000185296.1,ENSMUST00000191061.1	retained_intron,protein_coding	93.0716	68.4834	51.3119	56.96	68.4774	54.6531	68.5227	64.1521	54.1797	116.831
ENSMUSG00000097934	6720483E21Rik	ENSMUST00000181654.1	lincRNA	0	0	0	0	1.13248	0	0	0	0	0
ENSMUSG00000025931	Paqr8	ENSMUST00000167119.7,ENSMUST00000068880.13,ENSMUST00000189400.6,ENSMUST00000187651.1	protein_coding	3.35915	2.05026	1.39137	0	0.830486	2.33667	1.64718	3.74715	3.37237	1.71568
ENSMUSG00000041809	Efhc1	ENSMUST00000038447.5,ENSMUST00000160782.1	processed_transcript,protein_coding	0	0.0706986	0	2.30801	0	0	0	0	0	1.01287
ENSMUSG00000041779	Tram2	ENSMUST00000037998.5,ENSMUST00000187210.1	processed_transcript,protein_coding	57.1924	55.357	130.409	83.5675	45.0727	68.6575	143.707	55.1835	32.1706	81.8564
ENSMUSG00000025933	Tmem14a	ENSMUST00000027065.11,ENSMUST00000027064.7	protein_coding	0	1.20188	0.80109	1.48061	1.73647	0.972308	0	1.26953	1.86368	0.454758
ENSMUSG00000025934	Gsta3	ENSMUST00000121676.7,ENSMUST00000190711.1,ENSMUST00000027067.14,ENSMUST00000124990.2	retained_intron,protein_coding	4.37269	0	0	0.522569	0	0.784119	0	0	0	0.227379
ENSMUSG00000096375	Gm7094	ENSMUST00000178379.2	unprocessed_pseudogene	0	0	0.0421626	0	0	0	0.036604	0	0	0.0413416
ENSMUSG00000025936	Gm4956	ENSMUST00000082032.12,ENSMUST00000178869.7,ENSMUST00000179730.1	transcribed_unprocessed_pseudogene,processed_transcript	1.82437	33.9118	11.1731	28.6977	6.1909	5.73975	2.56228	11.2619	12.4689	5.72581
ENSMUSG00000028033	Kcnq5	ENSMUST00000029667.12,ENSMUST00000173404.1,ENSMUST00000173058.7,ENSMUST00000115300.7,ENSMUST00000174183.7,ENSMUST00000115299.7,ENSMUST00000134505.1	nonsense_mediated_decay,processed_transcript,retained_intron,protein_coding	1.33208	10.8405	5.81844	5.0515	5.28491	1.61529	4.94154	2.60048	5.99039	2.12909
ENSMUSG00000082935	Gm7658	ENSMUST00000119064.1	processed_pseudogene	0.376457	0.447758	0.295138	0.17419	0.301995	0.297965	0.292832	0.900955	0.266239	0.702807
ENSMUSG00000099692	Gm5696	ENSMUST00000189850.1	processed_pseudogene	0.0289582	0	0	0	0	0	0	0.0204762	0	0
ENSMUSG00000041670	Rims1	ENSMUST00000097808.6,ENSMUST00000097810.9,ENSMUST00000115273.8,ENSMUST00000081544.12,ENSMUST00000164877.7,ENSMUST00000097809.9,ENSMUST00000097811.9,ENSMUST00000185942.1,ENSMUST00000218140.1	protein_coding	0	0.0471324	0	0	0	0	0	0	0	0
ENSMUSG00000073730	4933415F23Rik	ENSMUST00000073179.5	protein_coding	0	0	0	0	0	0	0.036604	0	0	0
ENSMUSG00000026158	Ogfrl1	ENSMUST00000188677.1,ENSMUST00000027343.5,ENSMUST00000189537.1,ENSMUST00000186064.6	processed_transcript,retained_intron,protein_coding	61.4493	47.7923	48.3184	40.5426	38.8063	37.2457	57.9075	36.4887	24.5828	60.9789
ENSMUSG00000097920	Gm7784	ENSMUST00000180769.1	processed_pseudogene	0	0	0	0	0	0	0	0	0.532479	0
ENSMUSG00000026156	B3gat2	ENSMUST00000140583.1,ENSMUST00000063663.5,ENSMUST00000144602.1	protein_coding	0	0.0942648	0	0	0	0	0	0	0	0.558112
ENSMUSG00000026155	Smap1	ENSMUST00000148710.7,ENSMUST00000129254.7,ENSMUST00000149737.7,ENSMUST00000136506.1,ENSMUST00000027339.13,ENSMUST00000133398.1,ENSMUST00000141330.7	processed_transcript,retained_intron,protein_coding	57.7716	65.2313	55.6547	60.618	51.7166	62.2434	42.0946	68.2064	79.9162	50.3334
ENSMUSG00000026154	Sdhaf4	ENSMUST00000155767.2,ENSMUST00000027338.3	processed_transcript,protein_coding	9.99058	10.0156	9.86605	7.62079	5.7379	6.77479	10.8714	9.60336	9.54025	9.05381
ENSMUSG00000026153	Fam135a	ENSMUST00000187619.6,ENSMUST00000187369.6,ENSMUST00000185525.1,ENSMUST00000188712.6,ENSMUST00000186999.6,ENSMUST00000185807.1,ENSMUST00000187752.6,ENSMUST00000186331.1,ENSMUST00000027337.14	nonsense_mediated_decay,retained_intron,protein_coding	3.15644	1.13118	7.42062	3.00477	3.47294	4.57925	1.7936	0.552859	2.79551	7.1521
ENSMUSG00000026141	Col19a1	ENSMUST00000144297.1,ENSMUST00000115244.8,ENSMUST00000051344.5	processed_transcript,protein_coding	0	0	0	0	0.452992	0	0	0	0	0
ENSMUSG00000099997	Tubb4b-ps2	ENSMUST00000187481.1	processed_pseudogene	0.347498	0.141397	0.210813	0.870948	0.150997	0.156824	1.42756	0.307144	0.177493	0.0826832
ENSMUSG00000100131	Gm28439	ENSMUST00000187714.1	unprocessed_pseudogene	17.5487	19.5128	25.3397	20.9463	17.1382	31.5373	10.4321	20.8039	24.5828	10.9762
ENSMUSG00000067736	Gm10222	ENSMUST00000088336.2	unprocessed_pseudogene	4.95185	6.78707	10.2034	7.35951	4.75642	10.617	3.14794	7.45335	8.56403	2.41848
ENSMUSG00000101939	Gm28438	ENSMUST00000188299.1	unprocessed_pseudogene	7.38434	3.205	4.80654	2.91768	3.54844	4.84586	4.94154	4.0543	4.03796	3.30733
ENSMUSG00000101111	Gm28437	ENSMUST00000190277.1	unprocessed_pseudogene	55.4549	35.7499	47.433	39.2798	36.2394	53.7749	35.6889	41.2801	34.9661	31.523
ENSMUSG00000100862	Gm10925	ENSMUST00000189941.1	unprocessed_pseudogene	105.176	65.4434	82.5123	69.7629	69.0058	102.625	59.994	82.4579	75.9226	46.7987
ENSMUSG00000102070	Gm28661	ENSMUST00000188231.1	unprocessed_pseudogene	69.5286	54.8857	80.1511	74.2483	69.5343	85.1396	46.8165	73.4074	58.7945	47.7082
ENSMUSG00000101249	Gm29216	ENSMUST00000187117.1	unprocessed_pseudogene	43.2925	31.1074	44.7767	39.7588	43.1098	52.4889	31.5527	42.9182	46.1038	28.6084
ENSMUSG00000073725	Lmbrd1	ENSMUST00000191471.6,ENSMUST00000095062.9,ENSMUST00000186096.6,ENSMUST00000190195.1,ENSMUST00000187468.1,ENSMUST00000186190.1	retained_intron,protein_coding	55.0495	66.8338	53.2092	55.9584	48.5457	46.4198	66.9121	52.3987	61.1907	70.2807
ENSMUSG00000080849	Gm15702	ENSMUST00000119680.1	processed_pseudogene	0.0289582	0	0.0421626	0	0	0	0	0	0	0
ENSMUSG00000101372	Gm19028	ENSMUST00000189614.1	processed_pseudogene	0.0289582	0.0235662	0.0421626	0.0435474	0.150997	0.0156824	0	0.225239	0.0443732	0.0206708
ENSMUSG00000086240	Gm7846	ENSMUST00000145844.2	processed_pseudogene	0.115833	0.706986	0.126488	0	0	0.846848	1.28114	1.2081	0	1.11622
ENSMUSG00000081557	Gm5697	ENSMUST00000122295.2	processed_pseudogene	0	0	0	0	0	0	0	0.0204762	0	0
ENSMUSG00000099492	Gm5525	ENSMUST00000190438.1	processed_pseudogene	2.14291	0.824817	1.64434	0.870948	1.13248	0.627295	0.9151	1.37191	0.354986	1.94306
ENSMUSG00000101726	Gm7858	ENSMUST00000190177.1	processed_pseudogene	0	0	0	0	0	0	0.036604	0	0	0
ENSMUSG00000100261	Gm6473	ENSMUST00000188572.1	unprocessed_pseudogene	0.0579164	0.0235662	0	0	0.0754987	0	0.073208	0	0	0
ENSMUSG00000048874	Phf3	ENSMUST00000186733.6,ENSMUST00000185521.1,ENSMUST00000188847.1,ENSMUST00000088310.9,ENSMUST00000187600.1,ENSMUST00000191245.6,ENSMUST00000187316.1,ENSMUST00000190190.1,ENSMUST00000187968.1,ENSMUST00000191329.1,ENSMUST00000185604.1,ENSMUST00000186105.6,ENSMUST00000188780.1,ENSMUST00000191064.6	nonsense_mediated_decay,processed_transcript,retained_intron,protein_coding	23.1086	67.8942	99.5038	91.885	78.2167	81.3602	42.8267	66.6297	67.5361	77.4742
ENSMUSG00000026064	Ptp4a1	ENSMUST00000124445.2,ENSMUST00000153681.1,ENSMUST00000076587.4,ENSMUST00000202889.1,ENSMUST00000027232.13,ENSMUST00000130934.1	processed_transcript,retained_intron,protein_coding	50.4452	45.7891	19.8164	60.8793	68.5529	40.3351	88.7281	59.934	76.1445	87.3341
ENSMUSG00000070960	Gm19680	ENSMUST00000095050.4	processed_pseudogene	0.0579164	0.824817	0.0421626	1.30642	0.150997	0.0313648	0.036604	0.0409525	1.3312	0.76482
ENSMUSG00000100481	Gm7114	ENSMUST00000190159.1	processed_pseudogene	0	0.0471324	0.126488	0.130642	0	0.172506	0.036604	0.716669	0.0443732	0.682136
ENSMUSG00000026134	Prim2	ENSMUST00000189552.1,ENSMUST00000187353.1,ENSMUST00000027312.10	retained_intron,protein_coding	17.5487	13.0557	18.0456	14.0658	9.58834	15.3217	11.9695	16.4015	12.6907	12.7952
ENSMUSG00000101682	Gm29228	ENSMUST00000185489.1	processed_pseudogene	0.0579164	0.164963	0.0843252	0	0	0.0627295	0.036604	0.081905	0.0443732	0.103354
ENSMUSG00000004768	Rab23	ENSMUST00000122822.1,ENSMUST00000115174.3,ENSMUST00000088287.9,ENSMUST00000132066.3,ENSMUST00000151482.7,ENSMUST00000195006.5,ENSMUST00000135330.7,ENSMUST00000150593.7,ENSMUST00000140354.7,ENSMUST00000138024.7	nonsense_mediated_decay,processed_transcript,retained_intron,protein_coding	2.77999	7.11699	5.43898	2.96122	6.26639	6.28863	1.17133	5.07811	8.16468	2.8319
ENSMUSG00000042215	Bag2	ENSMUST00000189741.1,ENSMUST00000155484.1,ENSMUST00000044691.8,ENSMUST00000187602.1	retained_intron,protein_coding	6.0233	6.78707	6.15574	3.65798	0.150997	4.1872	0	4.30001	3.94922	8.06161
ENSMUSG00000042197	Zfp451	ENSMUST00000140163.1,ENSMUST00000151055.7,ENSMUST00000019861.12,ENSMUST00000125723.3,ENSMUST00000139143.7,ENSMUST00000194656.5,ENSMUST00000130376.2,ENSMUST00000115167.7,ENSMUST00000044455.7	nonsense_mediated_decay,processed_transcript,retained_intron,protein_coding	21.6607	31.2488	30.7787	54.3471	27.557	38.6884	19.4001	34.8096	38.0722	23.0479
ENSMUSG00000081402	Gm15455	ENSMUST00000117459.2	processed_pseudogene	0.0289582	0.0235662	0.0843252	1.91609	1.43448	0.0940943	0.18302	0.143334	1.02058	0.0826832
ENSMUSG00000042182	Bend6	ENSMUST00000115161.7,ENSMUST00000126724.7,ENSMUST00000129464.7,ENSMUST00000139700.2,ENSMUST00000195350.5,ENSMUST00000062289.10	processed_transcript,retained_intron,protein_coding	3.76457	4.85464	2.57192	2.35156	0.377494	3.60695	1.35435	3.09191	3.1505	1.92238
ENSMUSG00000026131	Dst	ENSMUST00000194192.2,ENSMUST00000182335.1,ENSMUST00000187486.6,ENSMUST00000185269.6,ENSMUST00000182507.3,ENSMUST00000183034.4,ENSMUST00000097786.9,ENSMUST00000183331.7,ENSMUST00000115104.9,ENSMUST00000183302.5,ENSMUST00000097785.9,ENSMUST00000185736.1,ENSMUST00000182410.2,ENSMUST00000182018.7,ENSMUST00000183006.3,ENSMUST00000189952.1,ENSMUST00000182314.7,ENSMUST00000182697.7,ENSMUST00000185897.6,…	processed_transcript,retained_intron,protein_coding	6.68934	22.3172	31.9593	30.0913	25.6696	23.9784	12.1525	13.2481	11.3152	20.1334
ENSMUSG00000101462	Gm3052	ENSMUST00000186409.1,ENSMUST00000188254.2	processed_transcript,transcribed_processed_pseudogene	0	0	1.09623	2.35156	2.26496	0	0	0	0	0
ENSMUSG00000102336	Gm37233	ENSMUST00000192173.1	lincRNA	1.33208	1.39041	5.22817	0.783853	2.86895	3.68536	1.17133	0.532382	2.35178	1.67433
ENSMUSG00000042111	Ccdc115	ENSMUST00000188583.1,ENSMUST00000042493.9	retained_intron,protein_coding	47.1729	28.7036	40.8977	36.8846	37.6739	35.1913	42.058	33.2739	36.2086	36.4426
ENSMUSG00000026127	Imp4	ENSMUST00000027303.13,ENSMUST00000134327.1,ENSMUST00000191000.1,ENSMUST00000136770.2,ENSMUST00000149962.7,ENSMUST00000128086.1,ENSMUST00000137794.7,ENSMUST00000187077.1	nonsense_mediated_decay,processed_transcript,retained_intron,protein_coding	74.4226	70.6279	36.4285	70.0678	73.9133	69.8964	70.2065	76.0897	100.461	61.7437
ENSMUSG00000026126	Ptpn18	ENSMUST00000188019.1,ENSMUST00000185610.1,ENSMUST00000188972.2,ENSMUST00000186252.1,ENSMUST00000190122.1,ENSMUST00000027302.13,ENSMUST00000188884.2	processed_transcript,retained_intron,protein_coding	228.509	164.775	147.443	139.569	149.865	147.179	128.407	160.595	171.636	152.137
ENSMUSG00000100280	Gm28417	ENSMUST00000191357.2	retained_intron	3.01165	1.7439	0	0	0.377494	1.56824	0	0.675716	0	1.05421
ENSMUSG00000101223	4930568A12Rik	ENSMUST00000188292.6,ENSMUST00000186117.1	lincRNA	0.868746	0	0.885415	0	0.754987	0.0627295	0	1.41286	0	1.75702
ENSMUSG00000026125	Prss39	ENSMUST00000191604.1,ENSMUST00000027299.9	nonsense_mediated_decay,protein_coding	0	0	0	1.61125	0	0.737072	0	0.860002	0	0
ENSMUSG00000045174	Amer3	ENSMUST00000052670.10	protein_coding	0	0	0	1.08868	0	0	0	0	0	0
ENSMUSG00000037509	Arhgef4	ENSMUST00000160855.1,ENSMUST00000211073.1,ENSMUST00000047664.15,ENSMUST00000162760.7,ENSMUST00000162599.7,ENSMUST00000159021.7,ENSMUST00000159059.1,ENSMUST00000159747.8	nonsense_mediated_decay,retained_intron,protein_coding	0	3.04004	7.25197	7.75144	4.75642	4.46948	0	2.27286	7.36596	4.87831
ENSMUSG00000037503	Fam168b	ENSMUST00000170092.7,ENSMUST00000185231.1,ENSMUST00000185279.1,ENSMUST00000191307.6,ENSMUST00000167518.7,ENSMUST00000185469.6,ENSMUST00000047534.11,ENSMUST00000140534.1	nonsense_mediated_decay,processed_transcript,retained_intron,protein_coding	173.749	249.825	189.9	208.766	199.015	234.075	149.015	194.463	263.621	219.09
ENSMUSG00000026123	Plekhb2	ENSMUST00000191722.1,ENSMUST00000152654.2,ENSMUST00000027297.10,ENSMUST00000156687.7	processed_transcript,protein_coding	139.057	98.8367	105.87	112.657	95.5814	104.225	93.4866	125.949	104.676	85.9492
ENSMUSG00000103548	Gm37670	ENSMUST00000193622.1	processed_pseudogene	0.115833	0.0471324	0.0421626	0.0870948	0	0.0940943	0.036604	0	0	0.0413416
ENSMUSG00000045216	Hs6st1	ENSMUST00000194670.1,ENSMUST00000088174.3	retained_intron,protein_coding	75.4361	94.5948	66.5326	106.081	129.707	97.168	111.496	67.7354	73.5264	101.597
ENSMUSG00000102202	Gm33280	ENSMUST00000193983.1	lincRNA	1.18729	0.895516	1.56002	0	3.39744	1.9603	2.59888	0	1.41994	0.330733
ENSMUSG00000037470	Uggt1	ENSMUST00000173250.1,ENSMUST00000192159.1,ENSMUST00000174716.7,ENSMUST00000173082.1,ENSMUST00000046875.13,ENSMUST00000172592.1,ENSMUST00000174142.1,ENSMUST00000174266.7,ENSMUST00000173999.7,ENSMUST00000174224.7,ENSMUST00000173166.1	nonsense_mediated_decay,retained_intron,protein_coding	113.458	111.775	161.019	83.132	73.6113	131.763	81.1511	107.377	101.748	81.8357
ENSMUSG00000047180	Neurl3	ENSMUST00000056946.7,ENSMUST00000188666.2	protein_coding	339.709	366.455	273.298	652.993	710.821	438.809	878.02	489.792	617.498	697.288
ENSMUSG00000037447	Arid5a	ENSMUST00000137906.1,ENSMUST00000115031.7,ENSMUST00000140218.1,ENSMUST00000147123.7,ENSMUST00000115029.1,ENSMUST00000115032.7,ENSMUST00000142319.7,ENSMUST00000141121.1,ENSMUST00000124280.7,ENSMUST00000192874.1,ENSMUST00000150747.7,ENSMUST00000126413.7,ENSMUST00000116629.8,ENSMUST00000145179.7,ENSMUST00000097778.8	nonsense_mediated_decay,processed_transcript,retained_intron,protein_coding	71.4978	155.372	73.6159	260.109	303.731	130.164	165.487	166.82	249.511	257.765
ENSMUSG00000010453	Kansl3	ENSMUST00000186470.1,ENSMUST00000187628.1,ENSMUST00000185621.2,ENSMUST00000188961.6,ENSMUST00000185912.6,ENSMUST00000010597.9,ENSMUST00000188528.6,ENSMUST00000188957.1,ENSMUST00000185614.1	nonsense_mediated_decay,retained_intron,protein_coding	31.1301	66.0089	57.299	54.5213	71.3463	61.5377	39.3493	55.4906	74.547	57.9196
ENSMUSG00000001143	Lman2l	ENSMUST00000152088.1,ENSMUST00000001171.12,ENSMUST00000125304.7,ENSMUST00000134594.7,ENSMUST00000123583.1,ENSMUST00000192969.5,ENSMUST00000115011.7,ENSMUST00000193502.1	nonsense_mediated_decay,retained_intron,protein_coding	53.6885	28.2323	23.2316	38.9314	28.463	30.5493	47.2924	27.5201	22.8078	34.851
ENSMUSG00000037408	Cnnm4	ENSMUST00000192530.1,ENSMUST00000153128.1	retained_intron,protein_coding	26.0624	20.6911	19.6056	21.8172	28.916	23.2883	17.2039	21.971	21.876	22.9446
ENSMUSG00000001138	Cnnm3	ENSMUST00000097776.3,ENSMUST00000135100.1,ENSMUST00000001166.13,ENSMUST00000154225.1,ENSMUST00000195264.1	retained_intron,protein_coding	18.3885	29.01	25.3397	28.6106	27.708	34.7208	22.2552	44.0035	33.2356	24.1022
ENSMUSG00000067653	Ankrd23	ENSMUST00000194853.2,ENSMUST00000054665.9,ENSMUST00000193083.5,ENSMUST00000193991.2	processed_transcript,protein_coding	0	0	1.05407	0	0	0.454789	0	0.634764	0.798718	0.950857
ENSMUSG00000079610	Ankrd39	ENSMUST00000194894.3,ENSMUST00000001172.11,ENSMUST00000208269.1,ENSMUST00000208690.1,ENSMUST00000207843.1,ENSMUST00000207922.1	nonsense_mediated_decay,processed_transcript,retained_intron,protein_coding	13.5814	5.25526	2.8249	2.91768	4.00143	6.47682	2.7819	7.43288	8.29779	3.84477
ENSMUSG00000026121	Sema4c	ENSMUST00000191785.1,ENSMUST00000191642.5,ENSMUST00000191677.5,ENSMUST00000195620.5,ENSMUST00000195339.2,ENSMUST00000193382.5,ENSMUST00000114991.7,ENSMUST00000195160.1	retained_intron,protein_coding	32.5201	20.9032	12.4801	40.7604	32.6155	28.8085	26.9039	35.9358	34.0343	33.9828
ENSMUSG00000087589	D430040D24Rik	ENSMUST00000194426.1	retained_intron	2.02707	2.45089	0	1.34997	0	0.32933	0.109812	0	1.28682	1.15756
ENSMUSG00000046337	Fam178b	ENSMUST00000195729.1,ENSMUST00000193155.5,ENSMUST00000194839.5,ENSMUST00000193763.5,ENSMUST00000114981.2,ENSMUST00000193548.5,ENSMUST00000194025.1,ENSMUST00000170295.7	nonsense_mediated_decay,processed_transcript,protein_coding	2.05603	0.424192	0.96974	0	0	0.737072	0	0.409525	0	0
ENSMUSG00000089906	Gm6428	ENSMUST00000161062.1	processed_pseudogene	0	0.0235662	0	0	0	0	0	0	0	0
ENSMUSG00000061518	Cox5b	ENSMUST00000195151.5,ENSMUST00000193235.1,ENSMUST00000192859.1,ENSMUST00000081180.5,ENSMUST00000191790.5,ENSMUST00000193210.5	processed_transcript,retained_intron,protein_coding	184.811	149.999	159.164	131.252	123.893	150.802	152.382	157.954	126.73	134.856
ENSMUSG00000037351	Actr1b	ENSMUST00000162662.1,ENSMUST00000160043.1,ENSMUST00000159675.1,ENSMUST00000159448.7,ENSMUST00000162684.2,ENSMUST00000043951.9,ENSMUST00000160084.1	processed_transcript,retained_intron,protein_coding	60.928	68.9547	82.4701	65.1469	58.285	92.479	63.7276	71.1959	82.8448	63.9348
ENSMUSG00000102416	4933424G06Rik	ENSMUST00000192873.2,ENSMUST00000193459.2,ENSMUST00000195374.1,ENSMUST00000208994.1	processed_transcript,retained_intron,protein_coding	3.90936	0	0.548114	0	0	0.32933	0	0	0.221866	0
ENSMUSG00000104237	Gm33533	ENSMUST00000193853.1	lincRNA	0	0	0	0	0	0.235236	0	0	0	0
ENSMUSG00000026117	Zap70	ENSMUST00000190128.1,ENSMUST00000185871.1,ENSMUST00000186624.1,ENSMUST00000027291.6	retained_intron,protein_coding	79.635	188.624	110.677	136.478	107.435	232.977	45.9014	239.797	256.744	52.7932
ENSMUSG00000026116	Tmem131	ENSMUST00000190442.1,ENSMUST00000189470.1,ENSMUST00000187917.1,ENSMUST00000191381.1,ENSMUST00000194563.5,ENSMUST00000185964.2,ENSMUST00000186486.1,ENSMUST00000027290.11	nonsense_mediated_decay,retained_intron,protein_coding	79.2586	115.851	180.625	103.861	115.815	158.376	104.138	105.289	138.223	127.063
ENSMUSG00000102930	Gm38115	ENSMUST00000194317.1	sense_intronic	0	0	0	0	0.754987	0.376377	0	0	0.266239	0
ENSMUSG00000080054	Rpl12-ps1	ENSMUST00000116168.3	processed_pseudogene	1.67958	1.22544	0.126488	0.17419	0.377494	0.219553	0.219624	0.266191	0.621225	0.186037
ENSMUSG00000050122	Vwa3b	ENSMUST00000194048.1,ENSMUST00000169057.2,ENSMUST00000195450.1,ENSMUST00000194320.1,ENSMUST00000027289.13,ENSMUST00000067178.13,ENSMUST00000117172.8,ENSMUST00000162449.6,ENSMUST00000194890.1	nonsense_mediated_decay,processed_transcript,retained_intron,protein_coding	0	0	0	0	0.377494	0	0	0	0.843091	0
ENSMUSG00000026113	Inpp4a	ENSMUST00000146676.1,ENSMUST00000123124.1,ENSMUST00000114933.8,ENSMUST00000027287.10,ENSMUST00000193024.1,ENSMUST00000136846.7,ENSMUST00000058307.14,ENSMUST00000137266.7,ENSMUST00000193774.5,ENSMUST00000140264.7,ENSMUST00000168546.2,ENSMUST00000132615.7,ENSMUST00000132401.7	processed_transcript,retained_intron,protein_coding	7.38434	40.2275	28.3333	39.4104	42.0528	65.1446	13.9095	47.5459	40.5571	27.2855
ENSMUSG00000026112	Coa5	ENSMUST00000027286.6,ENSMUST00000192179.1	retained_intron,protein_coding	112.589	89.9051	77.8744	71.8097	80.5571	96.1487	99.6727	106.087	103.656	85.0603
ENSMUSG00000026111	Unc50	ENSMUST00000193979.5,ENSMUST00000134184.1,ENSMUST00000193713.1,ENSMUST00000027285.12,ENSMUST00000118059.2,ENSMUST00000114925.9,ENSMUST00000144617.7	retained_intron,protein_coding	40.6573	18.9708	25.7614	18.0286	25.4431	25.8759	16.5816	23.8958	18.7255	20.2781
ENSMUSG00000026110	Mgat4a	ENSMUST00000143636.7,ENSMUST00000151952.7,ENSMUST00000154819.7,ENSMUST00000042161.14,ENSMUST00000194660.1,ENSMUST00000149791.7,ENSMUST00000148047.1,ENSMUST00000195598.1	nonsense_mediated_decay,retained_intron,protein_coding	98.6606	77.0379	108.147	115.009	117.627	117.241	139.461	93.6174	101.703	139.879
ENSMUSG00000087233	Gm43213	ENSMUST00000151866.1	processed_pseudogene	0	1.24901	1.18055	1.95963	0.60399	1.80347	0	2.25239	1.86368	0
ENSMUSG00000026090	2010300C02Rik	ENSMUST00000162875.7,ENSMUST00000160589.1,ENSMUST00000160023.5	protein_coding	2.95374	8.29531	13.1969	17.4625	8.68235	12.4048	1.39095	16.4629	12.0695	10.6248
ENSMUSG00000060771	Tsga10	ENSMUST00000041815.14,ENSMUST00000134024.1,ENSMUST00000151735.7,ENSMUST00000155852.6,ENSMUST00000114902.7,ENSMUST00000088072.9,ENSMUST00000193669.1,ENSMUST00000123082.7	nonsense_mediated_decay,retained_intron,protein_coding	6.25497	8.86089	4.93303	10.3643	11.4003	12.9536	2.92832	4.46382	6.83348	5.10569
ENSMUSG00000037216	Lipt1	ENSMUST00000142670.1,ENSMUST00000128085.1,ENSMUST00000041621.4,ENSMUST00000144440.1	protein_coding	1.88228	0	0.252976	0	0.60399	2.05439	2.85511	0.716669	1.28682	2.31513
ENSMUSG00000026088	Mitd1	ENSMUST00000127170.1,ENSMUST00000139725.7,ENSMUST00000138806.1,ENSMUST00000131754.1,ENSMUST00000027257.9	processed_transcript,retained_intron,protein_coding	9.006	17.3212	8.89631	10.7562	10.7963	18.5209	8.38232	13.371	11.1821	9.05381
ENSMUSG00000026087	Mrpl30	ENSMUST00000162513.1,ENSMUST00000193673.5,ENSMUST00000195373.1,ENSMUST00000161694.1,ENSMUST00000194857.5,ENSMUST00000027256.11,ENSMUST00000160082.2	retained_intron,protein_coding	41.6129	39.8033	35.7539	30.7445	31.181	28.0244	35.1765	33.5401	37.1404	33.1353
ENSMUSG00000058407	Txndc9	ENSMUST00000192237.1,ENSMUST00000193832.5,ENSMUST00000194747.1,ENSMUST00000195032.5,ENSMUST00000192960.5,ENSMUST00000162031.7,ENSMUST00000194692.1,ENSMUST00000195247.5	retained_intron,protein_coding	43.0898	41.5708	38.1572	35.1427	35.4844	42.5933	25.4398	41.362	42.2433	39.5019
ENSMUSG00000026083	Eif5b	ENSMUST00000193151.5,ENSMUST00000192548.5,ENSMUST00000195664.1,ENSMUST00000193806.5,ENSMUST00000027252.7	processed_transcript,retained_intron,protein_coding	60.2041	112.646	169.789	142.356	146.241	99.8811	81.6269	112.312	88.924	119.022
ENSMUSG00000026082	Rev1	ENSMUST00000192594.5,ENSMUST00000193113.1,ENSMUST00000193008.1,ENSMUST00000192697.1,ENSMUST00000193472.1,ENSMUST00000194815.5,ENSMUST00000193922.1,ENSMUST00000194650.5,ENSMUST00000193697.5,ENSMUST00000195383.1,ENSMUST00000027251.11	nonsense_mediated_decay,processed_transcript,retained_intron,protein_coding	11.8149	10.5341	12.6909	24.5172	25.0656	10.4131	23.5364	13.76	17.2168	26.7067
ENSMUSG00000103804	Gm37062	ENSMUST00000195028.1	sense_intronic	0	0.447758	0	0	0	0	0	0	0	0
ENSMUSG00000037138	Aff3	ENSMUST00000134963.1,ENSMUST00000039827.13,ENSMUST00000212668.1,ENSMUST00000136641.2,ENSMUST00000095027.8,ENSMUST00000027250.13	nonsense_mediated_decay,processed_transcript,protein_coding	4.08311	29.882	20.3224	20.4237	31.936	5.1595	4.75852	20.2305	31.4162	53.5994
ENSMUSG00000048814	Lonrf2	ENSMUST00000147695.7,ENSMUST00000191724.1,ENSMUST00000039612.4	retained_intron,protein_coding	0	0	0	0	0	0	0	0	0	0.909515
ENSMUSG00000026080	Chst10	ENSMUST00000027249.11,ENSMUST00000194657.1,ENSMUST00000192948.5,ENSMUST00000193435.5,ENSMUST00000192175.1,ENSMUST00000193441.5,ENSMUST00000195731.1,ENSMUST00000194361.5	nonsense_mediated_decay,retained_intron,protein_coding	5.21247	20.102	8.89631	16.8528	17.9687	14.5846	3.91663	12.6953	23.9172	25.9832
ENSMUSG00000026078	Pdcl3	ENSMUST00000194552.1,ENSMUST00000193073.1,ENSMUST00000193489.1,ENSMUST00000027247.10	nonsense_mediated_decay,retained_intron,protein_coding	67.183	57.2423	53.5044	53.8681	40.6938	49.9327	58.0174	70.7659	58.4395	56.3279
ENSMUSG00000026077	Npas2	ENSMUST00000056815.8,ENSMUST00000173050.7,ENSMUST00000172825.1	processed_transcript,protein_coding	0	4.40688	1.0119	2.78703	2.11396	1.64665	0	6.71621	8.47529	0.971528
ENSMUSG00000092563	Gm3617	ENSMUST00000173076.1	processed_pseudogene	0.0289582	0	0.0421626	0	0	0	0	0.0614287	0.0887465	0.0206708
ENSMUSG00000073702	Rpl31	ENSMUST00000191855.1,ENSMUST00000086535.11,ENSMUST00000179954.7,ENSMUST00000178079.7,ENSMUST00000194746.5,ENSMUST00000195123.5	retained_intron,protein_coding	742.922	668.88	590.361	448.016	545.478	493.195	533.394	555.152	615.9	602.471
ENSMUSG00000003134	Tbc1d8	ENSMUST00000195854.1,ENSMUST00000192099.1,ENSMUST00000193823.1,ENSMUST00000192531.5,ENSMUST00000054462.10	nonsense_mediated_decay,retained_intron,protein_coding	46.5937	55.8048	93.2216	133.299	132.802	83.6341	121.599	71.5235	58.8389	95.9952
ENSMUSG00000003135	Cnot11	ENSMUST00000195567.1,ENSMUST00000003219.13,ENSMUST00000161515.7,ENSMUST00000160145.1	retained_intron,protein_coding	42.6844	41.0995	34.1517	34.0541	33.1439	47.894	31.333	48.3035	55.0228	34.6236
ENSMUSG00000085894	Gm15832	ENSMUST00000146314.1	processed_transcript	0.868746	5.3731	1.18055	10.6256	4.45443	8.73509	2.01322	4.77097	3.54986	4.60959
ENSMUSG00000048234	Rnf149	ENSMUST00000195705.1,ENSMUST00000062525.10,ENSMUST00000153381.1,ENSMUST00000195136.1	nonsense_mediated_decay,retained_intron,protein_coding	113.4	75.1762	80.1933	121.497	138.163	149.186	179.762	135.02	114.66	132.975
ENSMUSG00000102471	Gm5100	ENSMUST00000195631.1	processed_pseudogene	0.0868746	0	0	1.26287	0	0	0.036604	0.0409525	0.0887465	0
ENSMUSG00000050967	Creg2	ENSMUST00000053355.5	protein_coding	2.57728	1.8853	0.843252	3.00477	4.60542	4.6263	8.49213	1.78143	2.08554	2.31513
ENSMUSG00000026074	Map4k4	ENSMUST00000192509.5,ENSMUST00000191761.5,ENSMUST00000192194.1,ENSMUST00000191865.1,ENSMUST00000195356.1,ENSMUST00000168431.6,ENSMUST00000191964.1,ENSMUST00000193514.5,ENSMUST00000192884.1,ENSMUST00000195259.5,ENSMUST00000193682.5,ENSMUST00000163854.8,ENSMUST00000191657.1,ENSMUST00000195860.5,ENSMUST00000194163.1,ENSMUST00000195636.5,ENSMUST00000193661.1,ENSMUST00000192355.5	processed_transcript,retained_intron,protein_coding	40.3388	107.839	116.917	125.896	145.637	124.612	39.7886	135.512	138.311	109.741
ENSMUSG00000026073	Il1r2	ENSMUST00000194913.1,ENSMUST00000027243.12,ENSMUST00000191671.5,ENSMUST00000195770.1	nonsense_mediated_decay,protein_coding	45.8408	55.9933	29.05	122.76	144.278	64.0312	138.29	94.5593	89.4121	121.172
ENSMUSG00000026072	Il1r1	ENSMUST00000114795.2,ENSMUST00000195402.1,ENSMUST00000027241.10	processed_transcript,protein_coding	5.00977	16.5199	4.89086	18.2899	32.9174	5.19087	8.49213	17.241	16.4625	9.96333
ENSMUSG00000070942	Il1rl2	ENSMUST00000193388.1,ENSMUST00000194296.5,ENSMUST00000192551.1,ENSMUST00000095020.8	retained_intron,protein_coding	14.537	18.4523	14.7569	23.4285	21.2151	10.7424	22.0722	16.1762	18.903	16.64
ENSMUSG00000026069	Il1rl1	ENSMUST00000053043.7,ENSMUST00000097772.9,ENSMUST00000173881.7,ENSMUST00000174335.7,ENSMUST00000173514.7	protein_coding	14.566	40.9581	19.2683	63.4486	35.6354	8.37439	5.27098	10.6272	7.09972	5.74648
ENSMUSG00000026070	Il18r1	ENSMUST00000193793.5,ENSMUST00000195684.5,ENSMUST00000193391.5,ENSMUST00000167723.7,ENSMUST00000087983.7,ENSMUST00000108044.3	protein_coding	13.4656	83.8486	26.7733	30.9187	27.406	23.8529	5.85664	43.7987	60.5251	20.5054
ENSMUSG00000026068	Il18rap	ENSMUST00000160468.1,ENSMUST00000159724.1,ENSMUST00000163057.7,ENSMUST00000027237.11	retained_intron,protein_coding	11.0041	29.0336	14.5883	22.3398	27.406	12.6557	5.12456	17.5277	16.5068	9.11582
ENSMUSG00000026065	Slc9a4	ENSMUST00000193371.1,ENSMUST00000192454.1,ENSMUST00000027233.8,ENSMUST00000192849.1	processed_transcript,retained_intron,protein_coding	0	1.15474	0.505951	0	0	0	0	0	0	0
ENSMUSG00000026062	Slc9a2	ENSMUST00000192294.1,ENSMUST00000027231.12,ENSMUST00000192345.1	retained_intron,protein_coding	1.2452	2.45089	1.6865	1.48061	0.905985	1.50551	1.8302	2.39572	0	0
ENSMUSG00000041945	Mfsd9	ENSMUST00000144385.1,ENSMUST00000039672.5,ENSMUST00000131390.7	nonsense_mediated_decay,retained_intron,protein_coding	3.38811	0.706986	0.96974	0	0.150997	2.83851	0	1.08524	1.28682	0.578782
ENSMUSG00000079588	Tmem182	ENSMUST00000114765.3	protein_coding	0.926662	0	0	0	0	0	0	0	0.399359	0
ENSMUSG00000060679	Mrps9	ENSMUST00000185523.6,ENSMUST00000185376.6,ENSMUST00000187414.1,ENSMUST00000188174.6,ENSMUST00000201108.3,ENSMUST00000057208.12,ENSMUST00000202358.1	nonsense_mediated_decay,processed_transcript,retained_intron,protein_coding	24.5855	30.801	31.2003	16.7222	24.9146	19.3207	27.453	25.2267	23.8284	21.477
ENSMUSG00000041907	Gpr45	ENSMUST00000114761.1,ENSMUST00000179766.2,ENSMUST00000179655.1,ENSMUST00000187998.1,ENSMUST00000188621.1	processed_transcript,protein_coding	0	1.48467	0.505951	1.08868	0	4.1872	0	1.96572	3.10613	1.73635
ENSMUSG00000070939	Tgfbrap1	ENSMUST00000186694.6,ENSMUST00000189010.1,ENSMUST00000187872.1,ENSMUST00000187525.1,ENSMUST00000188598.1,ENSMUST00000095014.7,ENSMUST00000190427.6,ENSMUST00000188728.1	retained_intron,protein_coding	31.2459	34.6423	36.8501	34.925	40.8448	35.0815	32.4678	39.5192	35.188	52.0904
ENSMUSG00000010290	AI597479	ENSMUST00000010434.7	protein_coding	11.0041	15.8836	9.57092	11.061	9.13535	16.1842	2.59888	9.46003	11.0046	7.60685
ENSMUSG00000008136	Fhl2	ENSMUST00000185893.1,ENSMUST00000187357.1,ENSMUST00000008280.13	protein_coding	8.54267	11.2175	11.5947	12.1497	14.4203	7.41777	4.13625	13.6167	7.85406	3.53471
ENSMUSG00000094497	Gm8210	ENSMUST00000178557.1	processed_pseudogene	0.0579164	0.0942648	0.210813	0.0435474	0.0754987	0.815484	0	0.122857	0.0887465	0.0413416
ENSMUSG00000101923	Gm29041	ENSMUST00000189199.1	processed_pseudogene	0	0	0	0	0	0.0156824	0	0	0	0
ENSMUSG00000066877	Nck2	ENSMUST00000086421.8,ENSMUST00000136648.7,ENSMUST00000114744.2,ENSMUST00000124817.1,ENSMUST00000187435.6,ENSMUST00000202540.1	processed_transcript,protein_coding	11.3516	24.6503	19.2683	19.1609	18.4217	9.26829	11.7499	15.521	10.9602	22.5105
ENSMUSG00000100480	Gm29156	ENSMUST00000187764.1	lincRNA	0	0	0	0	0	0	0	0.614287	0	0
ENSMUSG00000057363	Uxs1	ENSMUST00000126008.7,ENSMUST00000134860.7,ENSMUST00000076997.12,ENSMUST00000136704.1,ENSMUST00000139451.7,ENSMUST00000136179.7,ENSMUST00000153317.5,ENSMUST00000128261.1	nonsense_mediated_decay,processed_transcript,protein_coding	20.5603	14.0219	10.2877	12.5852	19.6297	13.7378	10.6884	12.6953	10.6052	11.5963
ENSMUSG00000090243	Gm16103	ENSMUST00000163003.1	processed_pseudogene	0	0.0471324	0.0421626	0.0435474	0	0.0313648	0	0.0204762	0	0.0413416
ENSMUSG00000100701	Gm19587	ENSMUST00000191395.1	processed_pseudogene	1.82437	0.306361	0.674602	1.6548	1.05698	0.470471	0.512456	0.409525	1.24245	0.26872
ENSMUSG00000041763	Tpp2	ENSMUST00000190401.6,ENSMUST00000189388.6,ENSMUST00000188313.6,ENSMUST00000190207.1,ENSMUST00000186441.1,ENSMUST00000186028.1,ENSMUST00000087933.9,ENSMUST00000187115.1,ENSMUST00000185579.6,ENSMUST00000188302.6	nonsense_mediated_decay,processed_transcript,retained_intron,protein_coding	61.8547	72.5132	72.3932	83.611	78.0657	72.3115	71.3778	90.1979	97.7542	60.8548
ENSMUSG00000090106	Gm15838	ENSMUST00000161575.1	processed_pseudogene	0	0	0.0421626	0	0	0	0	0	0.0443732	0
ENSMUSG00000026049	Tex30	ENSMUST00000127923.7,ENSMUST00000147661.7,ENSMUST00000133677.7,ENSMUST00000125540.1,ENSMUST00000152239.7,ENSMUST00000143327.1,ENSMUST00000156392.7,ENSMUST00000128190.7,ENSMUST00000129702.1,ENSMUST00000149502.7,ENSMUST00000150911.7,ENSMUST00000027215.11,ENSMUST00000147571.7	protein_coding	14.2764	10.0628	7.04116	11.932	13.8918	14.02	6.18608	11.0367	16.0187	5.64313
ENSMUSG00000026047	Kdelc1	ENSMUST00000065767.8,ENSMUST00000149665.1,ENSMUST00000152643.1,ENSMUST00000027213.13,ENSMUST00000141125.7	nonsense_mediated_decay,retained_intron,protein_coding	9.09287	9.96851	3.79464	4.65957	3.77494	9.22124	8.49213	6.47049	3.63861	4.52691
ENSMUSG00000041684	Bivm	ENSMUST00000114709.2,ENSMUST00000129068.1,ENSMUST00000138521.7,ENSMUST00000186280.1,ENSMUST00000035991.7,ENSMUST00000155917.7	processed_transcript,protein_coding	16.1008	9.40292	5.94493	9.05786	7.70087	12.7968	8.38232	12.9615	11.8033	4.13416
ENSMUSG00000026048	Ercc5	ENSMUST00000139510.7,ENSMUST00000137380.7,ENSMUST00000027214.3,ENSMUST00000188376.1,ENSMUST00000145406.1,ENSMUST00000131177.7,ENSMUST00000155862.1	processed_transcript,retained_intron,protein_coding	20.0101	20.3376	17.0759	19.5528	21.5926	17.7681	10.4687	20.722	15.8412	19.4719
ENSMUSG00000101567	Txn-ps1	ENSMUST00000186385.1	processed_pseudogene	0.0579164	0.0235662	0.0843252	0.0870948	0	0.0313648	0	0.0409525	0	0.0413416
ENSMUSG00000056870	Gulp1	ENSMUST00000162600.1,ENSMUST00000161066.7,ENSMUST00000159555.7,ENSMUST00000161793.1,ENSMUST00000074525.9,ENSMUST00000160854.7	nonsense_mediated_decay,processed_transcript,protein_coding	0	0	0	0	1.43448	0.407742	1.35435	0	0	0
ENSMUSG00000100013	Gm19480	ENSMUST00000185547.1	processed_pseudogene	0	0	0	0	0.0754987	0	0	0	0	0
ENSMUSG00000026043	Col3a1	ENSMUST00000186021.1,ENSMUST00000185687.1,ENSMUST00000190943.1,ENSMUST00000123204.1,ENSMUST00000087883.12,ENSMUST00000129611.1,ENSMUST00000189818.1	processed_transcript,retained_intron,protein_coding	22.7901	13.2913	9.14929	33.8799	64.6269	9.59762	19.693	5.99954	12.2026	5.99453
ENSMUSG00000026042	Col5a2	ENSMUST00000086430.4,ENSMUST00000150143.1,ENSMUST00000134681.7,ENSMUST00000131535.1	retained_intron,protein_coding	2.69311	1.6025	0.0421626	1.43706	2.86895	1.6937	1.50076	0.778097	0.13312	0.351404
ENSMUSG00000100218	Gm8296	ENSMUST00000185597.1	processed_pseudogene	0	0	0	0	0	0	0	0	0	0.0206708
ENSMUSG00000100361	Gm7063	ENSMUST00000186840.1	processed_pseudogene	0.0289582	0	0	0	0	0	0	0	0	0
ENSMUSG00000025995	Wdr75	ENSMUST00000135662.7,ENSMUST00000142145.1,ENSMUST00000186651.1,ENSMUST00000027139.14,ENSMUST00000186308.1,ENSMUST00000146602.1,ENSMUST00000147308.1,ENSMUST00000154436.7,ENSMUST00000143737.7	processed_transcript,retained_intron,protein_coding	14.4212	17.6982	26.0143	10.9739	16.0812	16.0744	17.3137	18.3058	23.7841	20.6501
ENSMUSG00000084817	Gm5526	ENSMUST00000153604.1	processed_pseudogene	4.05415	6.03295	6.87251	3.87572	5.51141	7.80982	7.35741	8.14955	3.86047	4.11349
ENSMUSG00000025993	Slc40a1	ENSMUST00000187406.6,ENSMUST00000188252.6,ENSMUST00000027137.10,ENSMUST00000187420.6,ENSMUST00000186804.1,ENSMUST00000186822.1,ENSMUST00000191247.6,ENSMUST00000186755.1	processed_transcript,retained_intron,protein_coding	18.9676	15.2238	12.8174	13.4561	11.0983	15.008	20.5348	5.3443	1.3312	17.3428
ENSMUSG00000070896	Rpl23a-ps1	ENSMUST00000085632.3	processed_pseudogene	1.33208	0.0235662	0.126488	0	0.0754987	0.0784119	0.073208	0.081905	0.0887465	0.0620124
ENSMUSG00000099432	Gm18849	ENSMUST00000189861.1	unprocessed_pseudogene	0	0	0	0	0	0.0156824	0	0	0	0
ENSMUSG00000101262	Gm8326	ENSMUST00000188705.1	processed_pseudogene	0.492289	0.895516	0.295138	0.261284	0.679489	0.250918	0.402644	0.245715	0.13312	0.206708
ENSMUSG00000101337	Dnah7c	ENSMUST00000191499.1,ENSMUST00000178395.1,ENSMUST00000189749.6,ENSMUST00000189339.6,ENSMUST00000187094.1	processed_transcript,protein_coding	0	0	0	0	1.05698	0	0	0	0	0
ENSMUSG00000025986	Slc39a10	ENSMUST00000185520.1,ENSMUST00000141226.2,ENSMUST00000027131.5,ENSMUST00000186852.1	retained_intron,protein_coding	31.3907	18.7116	9.40226	18.7689	18.3462	24.3704	13.7265	20.4967	23.9615	19.4719
ENSMUSG00000100213	Gm28151	ENSMUST00000189404.1	lincRNA	0	0	0	1.00159	0	0	0	1.2081	1.10933	0
ENSMUSG00000100160	Gm28527	ENSMUST00000185210.1	processed_pseudogene	0.0289582	0.0235662	0.0843252	0.0870948	0	0.0313648	0	0	0	0
ENSMUSG00000081185	Gm4852	ENSMUST00000121202.1	processed_pseudogene	0.0289582	0	0	0	0	0.345012	0.036604	0.081905	0.0887465	0.0413416
ENSMUSG00000100033	Gm8337	ENSMUST00000187358.1	processed_pseudogene	1.53478	1.6732	0.843252	2.04673	1.81197	2.61896	1.06152	1.51524	1.77493	1.55031
ENSMUSG00000096973	Gm5974	ENSMUST00000181607.1	processed_pseudogene	0.0579164	0.164963	0	0	0	0	0	0	0	0
ENSMUSG00000097883	Gm8357	ENSMUST00000181115.1	processed_pseudogene	0.0579164	0	0	0	0	0	0	0	0	0
ENSMUSG00000045954	Sdpr	ENSMUST00000051572.7	protein_coding	2.75103	1.8146	0	3.44024	7.39888	1.19186	2.48907	2.29334	0.621225	0.78549
ENSMUSG00000101702	1700072G22Rik	ENSMUST00000189460.1	lincRNA	0	0	0.463789	1.00159	3.62394	0	0	0	0	0
ENSMUSG00000026107	Nabp1	ENSMUST00000188051.6,ENSMUST00000190103.6,ENSMUST00000186684.6,ENSMUST00000185534.1,ENSMUST00000189542.6,ENSMUST00000188204.6,ENSMUST00000186003.6,ENSMUST00000185961.1,ENSMUST00000027279.11,ENSMUST00000188303.1	nonsense_mediated_decay,retained_intron,protein_coding	65.6772	109.583	89.6799	207.416	227.1	71.0255	214.499	213.833	225.017	187.339
ENSMUSG00000099413	Gm17767	ENSMUST00000190169.1,ENSMUST00000189410.1	lincRNA	0	0	0	0	0	0.580248	0	0.696192	0	0.413416
ENSMUSG00000018417	Myo1b	ENSMUST00000126657.1,ENSMUST00000145367.1,ENSMUST00000018561.13,ENSMUST00000151525.7,ENSMUST00000136273.1,ENSMUST00000114537.8,ENSMUST00000140731.7,ENSMUST00000144694.1,ENSMUST00000135125.7,ENSMUST00000136701.1,ENSMUST00000123299.1,ENSMUST00000126952.1,ENSMUST00000140930.1,ENSMUST00000114541.7,ENSMUST00000046390.13	processed_transcript,retained_intron,protein_coding	0	2.00313	3.79464	1.30642	2.34046	3.07375	1.39095	1.06476	0.532479	2.12909
ENSMUSG00000100696	Gm8419	ENSMUST00000189886.1	processed_pseudogene	0	0	0	0	0	0.0156824	0	0	0	0
ENSMUSG00000072324	Gm8420	ENSMUST00000097103.4	processed_pseudogene	0	0	0	0	0	0	0.073208	0	0.0443732	0
ENSMUSG00000062939	Stat4	ENSMUST00000027277.6,ENSMUST00000168302.7,ENSMUST00000187554.1,ENSMUST00000187053.1	retained_intron,protein_coding	10.8304	38.1537	26.436	32.2251	31.5585	40.1155	16.4352	42.4677	34.6555	22.3451
ENSMUSG00000101628	Gm28177	ENSMUST00000185516.1	processed_transcript	0	0	0	0	0	1.23891	0	0	0	0
ENSMUSG00000078291	Gm3940	ENSMUST00000105087.1	processed_pseudogene	0.0289582	0	0.0843252	0	0	0.0470471	0	0.0204762	0.0443732	0.0620124
ENSMUSG00000109599	Gm45679	ENSMUST00000210323.1	lincRNA	0	0.235662	0	0	0	0	1.46416	0	0	0
ENSMUSG00000026104	Stat1	ENSMUST00000186186.1,ENSMUST00000186857.6,ENSMUST00000186057.6,ENSMUST00000185743.1,ENSMUST00000189336.1,ENSMUST00000070968.13,ENSMUST00000186574.6,ENSMUST00000189075.1,ENSMUST00000189244.6,ENSMUST00000188681.6,ENSMUST00000191435.6,ENSMUST00000189347.6	nonsense_mediated_decay,retained_intron,protein_coding	63.708	82.6938	69.1467	84.0029	58.2095	94.6588	63.9106	96.9755	74.7245	60.4414
ENSMUSG00000026103	Gls	ENSMUST00000138906.7,ENSMUST00000126221.1,ENSMUST00000142976.1,ENSMUST00000151694.1,ENSMUST00000148917.1,ENSMUST00000129107.1,ENSMUST00000123324.7,ENSMUST00000139273.7,ENSMUST00000114513.8,ENSMUST00000114510.7,ENSMUST00000155587.7,ENSMUST00000147825.7,ENSMUST00000136654.1,ENSMUST00000145514.7,ENSMUST00000114512.7,ENSMUST00000114509.7,ENSMUST00000156887.7	processed_transcript,retained_intron,protein_coding	57.6558	89.3866	65.3942	115.88	114.456	96.9328	50.6966	76.4378	111.998	76.1306
ENSMUSG00000002881	Nab1	ENSMUST00000167732.1,ENSMUST00000069792.13,ENSMUST00000186764.6,ENSMUST00000170269.1,ENSMUST00000168082.1	processed_transcript,retained_intron,protein_coding	61.3624	70.5101	59.4493	62.1421	87.5785	84.0262	35.3229	91.5288	91.4976	43.7601
ENSMUSG00000097833	Gm5976	ENSMUST00000180794.1	processed_pseudogene	0	0	0	0.0435474	0	0	0	0	0	0
ENSMUSG00000101501	Rps27a-ps1	ENSMUST00000191424.1	processed_pseudogene	0	0	0.0421626	0	0	0.376377	0	0	0	0.0206708
ENSMUSG00000100007	Gm5527	ENSMUST00000179821.2	processed_pseudogene	0.144791	0.117831	0	0	0	0.0470471	0	0.0204762	0.0443732	0.0206708
ENSMUSG00000043015	Nemp2	ENSMUST00000190452.6,ENSMUST00000190108.6,ENSMUST00000165859.7,ENSMUST00000191076.1,ENSMUST00000188507.6,ENSMUST00000185790.6,ENSMUST00000185483.6,ENSMUST00000186903.6	nonsense_mediated_decay,processed_transcript,retained_intron,protein_coding	5.79164	23.4719	20.2802	17.027	20.9886	16.5292	5.52721	27.1515	17.7049	24.9703
ENSMUSG00000041439	Mfsd6	ENSMUST00000147421.1,ENSMUST00000149887.1,ENSMUST00000147758.7,ENSMUST00000156876.7,ENSMUST00000087701.3,ENSMUST00000188126.1	processed_transcript,retained_intron,protein_coding	24.6724	52.7176	34.8263	37.0588	30.275	59.3421	14.3488	45.0887	51.0736	17.2601
ENSMUSG00000026102	Inpp1	ENSMUST00000159607.1,ENSMUST00000027271.8,ENSMUST00000162351.1,ENSMUST00000162576.7,ENSMUST00000177279.7,ENSMUST00000159725.1	nonsense_mediated_decay,retained_intron,protein_coding	23.7747	28.6329	34.2782	26.2591	42.6568	34.9403	16.8744	48.4673	41.6665	23.9781
ENSMUSG00000041426	Hibch	ENSMUST00000161552.1,ENSMUST00000159352.7,ENSMUST00000159431.1,ENSMUST00000162609.1,ENSMUST00000161125.7,ENSMUST00000044478.6,ENSMUST00000186922.1	processed_transcript,retained_intron,protein_coding	15.8401	8.74306	17.2445	8.57884	9.13535	11.8716	13.3971	13.6781	14.0219	13.7668
ENSMUSG00000043629	1700019D03Rik	ENSMUST00000190831.6,ENSMUST00000190726.1,ENSMUST00000191441.1,ENSMUST00000186266.1,ENSMUST00000114492.7,ENSMUST00000050567.10,ENSMUST00000114493.1	protein_coding	0	0.659854	0	0	0	0.580248	0	0	0	0.26872
ENSMUSG00000060715	1700019A02Rik	ENSMUST00000190748.1,ENSMUST00000072235.9	protein_coding	0	0	0	0.827401	0	0	0	0	0	0
ENSMUSG00000026098	Pms1	ENSMUST00000133358.1,ENSMUST00000126590.1,ENSMUST00000135246.7,ENSMUST00000142922.1,ENSMUST00000128337.7,ENSMUST00000126412.1,ENSMUST00000188890.1,ENSMUST00000027267.13	processed_transcript,retained_intron,protein_coding	4.34373	6.29218	3.8368	1.7419	4.52992	5.30064	6.03966	4.42287	9.58462	6.38728
ENSMUSG00000026097	Ormdl1	ENSMUST00000027266.3,ENSMUST00000135746.7	retained_intron,protein_coding	19.402	26.512	12.1428	22.8624	19.8562	25.1545	9.04119	19.6162	20.2342	19.0791
ENSMUSG00000026096	Osgepl1	ENSMUST00000114484.7,ENSMUST00000153939.1,ENSMUST00000135786.7,ENSMUST00000151296.7,ENSMUST00000135614.7,ENSMUST00000027265.9,ENSMUST00000150115.1	nonsense_mediated_decay,processed_transcript,retained_intron,protein_coding	2.05603	3.01647	3.37301	2.13382	1.28348	6.83752	1.97662	2.4162	7.98718	5.33307
ENSMUSG00000026095	Asnsd1	ENSMUST00000136468.1,ENSMUST00000154402.2,ENSMUST00000123519.8,ENSMUST00000147021.8,ENSMUST00000027264.9	nonsense_mediated_decay,retained_intron,protein_coding	4.51748	2.23879	6.74602	4.39829	10.4943	3.8265	2.37926	5.11906	4.88106	7.77222
ENSMUSG00000096141	Dnah7a	ENSMUST00000189677.1,ENSMUST00000094964.6	processed_transcript,protein_coding	0	0.87195	0	0	0	0	0	0	0	0
ENSMUSG00000026094	Stk17b	ENSMUST00000027263.13,ENSMUST00000185920.1,ENSMUST00000187066.1	retained_intron,protein_coding	333.946	657.12	236.364	694.015	799.607	501.601	507.295	763.396	919.635	833.674
ENSMUSG00000042807	Hecw2	ENSMUST00000087659.10,ENSMUST00000120904.7,ENSMUST00000146850.1,ENSMUST00000152870.1,ENSMUST00000150677.7,ENSMUST00000097741.2	processed_transcript,retained_intron,protein_coding	0	1.10761	1.30704	1.08868	0	0	1.20793	0.614287	1.9968	0.620124
ENSMUSG00000025983	Ccdc150	ENSMUST00000160472.7,ENSMUST00000159682.1,ENSMUST00000027128.10,ENSMUST00000163072.7,ENSMUST00000161988.1	nonsense_mediated_decay,processed_transcript,retained_intron,protein_coding	0	0.353493	0	0	0	0	0	0	0	0.0206708
ENSMUSG00000041303	Gtf3c3	ENSMUST00000041638.7,ENSMUST00000189906.1,ENSMUST00000190419.1	retained_intron,protein_coding	12.2783	12.0188	10.1612	6.09664	7.70087	9.69171	4.02644	12.7362	13.8444	11.2449
ENSMUSG00000073678	Pgap1	ENSMUST00000097739.4,ENSMUST00000189506.1,ENSMUST00000187949.1,ENSMUST00000185817.1	retained_intron,protein_coding	12.8285	23.307	12.438	13.1513	27.406	15.008	13.214	7.24859	21.3435	21.4563
ENSMUSG00000052331	Ankrd44	ENSMUST00000179242.1,ENSMUST00000177919.7,ENSMUST00000180189.7,ENSMUST00000178905.1,ENSMUST00000178685.1,ENSMUST00000177679.1,ENSMUST00000178156.7,ENSMUST00000178935.7,ENSMUST00000179030.7,ENSMUST00000179398.1,ENSMUST00000180327.7,ENSMUST00000177704.7,ENSMUST00000178226.2,ENSMUST00000189563.1,ENSMUST00000044359.15	processed_transcript,retained_intron,protein_coding	61.9416	151.672	133.571	153.635	139.673	196.155	60.3234	154.985	172.878	130.081
ENSMUSG00000025982	Sf3b1	ENSMUST00000190175.1,ENSMUST00000027127.13,ENSMUST00000188419.1,ENSMUST00000189051.1,ENSMUST00000187500.6,ENSMUST00000191303.1,ENSMUST00000188859.6,ENSMUST00000185429.1	nonsense_mediated_decay,processed_transcript,retained_intron,protein_coding	155.65	256.118	316.304	299.04	282.667	255.795	163.693	207.568	244.186	232.753
ENSMUSG00000025981	Coq10b	ENSMUST00000027125.6,ENSMUST00000185474.1,ENSMUST00000185918.1,ENSMUST00000087617.10	retained_intron,protein_coding	33.6784	29.9527	14.6304	77.0353	101.923	27.6167	59.811	63.0668	72.7277	57.5475
ENSMUSG00000101122	Gm17971	ENSMUST00000190239.1	processed_pseudogene	0	1.08405	2.61408	4.18055	5.43591	2.47782	0	1.43334	2.92863	1.15756
ENSMUSG00000025980	Hspd1	ENSMUST00000127861.7,ENSMUST00000027123.14,ENSMUST00000144077.2	protein_coding	144.791	106.095	101.57	106.169	128.423	110.09	99.9655	129.697	99.2629	130.247
ENSMUSG00000073676	Hspe1	ENSMUST00000075242.6,ENSMUST00000134628.1	retained_intron,protein_coding	100.051	82.7645	75.6819	85.2223	62.7394	65.2544	70.4993	82.2531	71.3965	80.6575
ENSMUSG00000089670	Gm16581	ENSMUST00000160730.1	processed_pseudogene	0.115833	0.141397	0.0421626	0.479021	0.60399	1.14481	0.036604	0.143334	0.266239	0.351404
ENSMUSG00000025979	Mob4	ENSMUST00000027122.13,ENSMUST00000162364.7,ENSMUST00000159311.7,ENSMUST00000162553.1,ENSMUST00000162930.7,ENSMUST00000159743.1,ENSMUST00000161122.1,ENSMUST00000187422.1	nonsense_mediated_decay,retained_intron,protein_coding	29.7401	35.7028	25.7614	30.5703	30.1995	29.4515	32.7606	38.8434	39.9803	36.2152
ENSMUSG00000061863	Gm6822	ENSMUST00000161440.1	processed_pseudogene	0.115833	0.0471324	0.0421626	0.0435474	0	0.0313648	0	0	0	0.0413416
ENSMUSG00000025978	Rftn2	ENSMUST00000133294.1,ENSMUST00000132055.7,ENSMUST00000027121.14,ENSMUST00000114428.2,ENSMUST00000141107.1	nonsense_mediated_decay,processed_transcript,protein_coding	0	6.59854	4.97519	3.00477	5.13391	2.50918	1.39095	1.78143	9.18526	3.39001
ENSMUSG00000046994	Mars2	ENSMUST00000061334.9	protein_coding	5.93643	7.54119	5.60763	12.2368	9.73934	7.1198	2.7453	9.13241	3.19487	7.33813
ENSMUSG00000025977	Boll	ENSMUST00000159398.1,ENSMUST00000159564.8,ENSMUST00000161810.1,ENSMUST00000174065.1,ENSMUST00000087585.9,ENSMUST00000173983.7,ENSMUST00000114423.6	nonsense_mediated_decay,processed_transcript,protein_coding	0	0.636288	0.0421626	0	0	0	0	0.860002	0	0.930186
ENSMUSG00000100215	Gm8292	ENSMUST00000162574.1	processed_pseudogene	0.492289	1.8146	1.3492	0.391927	1.20798	1.01935	1.8668	0.614287	1.86368	1.09555
ENSMUSG00000101945	Gm29138	ENSMUST00000191444.1	processed_pseudogene	0.0289582	0.0235662	0.0421626	0.0435474	0	0.0313648	0.036604	0.0204762	0	0.0826832
ENSMUSG00000038349	Plcl1	ENSMUST00000042986.9,ENSMUST00000187059.1	processed_transcript,protein_coding	17.6066	3.25214	2.74057	6.92404	8.22936	6.77479	7.10118	6.36811	6.47849	7.40015
ENSMUSG00000100309	Gm6644	ENSMUST00000186507.1	processed_pseudogene	0.173749	0.49489	0.548114	0.17419	0.226496	0.203871	0.073208	0.0614287	0	0.103354
ENSMUSG00000100944	Gm28900	ENSMUST00000185232.1	processed_pseudogene	0	0.49489	0	0	0	0	0	0	0	0.0206708
ENSMUSG00000038331	Satb2	ENSMUST00000177282.1,ENSMUST00000177424.1,ENSMUST00000114415.9,ENSMUST00000042857.13,ENSMUST00000176759.1	protein_coding	0.289582	0.282794	0.379464	1.82899	0	1.11345	1.61058	0	0	1.26092
ENSMUSG00000038323	1700066M21Rik	ENSMUST00000185952.1,ENSMUST00000042734.2,ENSMUST00000187255.1	processed_transcript,protein_coding	8.94808	4.90177	3.62599	2.83058	4.45443	8.49985	4.5389	7.20764	3.99359	8.88844
ENSMUSG00000048495	Tyw5	ENSMUST00000161780.2,ENSMUST00000161727.7,ENSMUST00000162663.1,ENSMUST00000162686.7,ENSMUST00000079998.12,ENSMUST00000161092.1,ENSMUST00000097732.10,ENSMUST00000160118.4,ENSMUST00000160837.7,ENSMUST00000163039.7	nonsense_mediated_decay,processed_transcript,retained_intron,protein_coding	5.03873	1.5318	2.65625	2.83058	0.452992	5.94362	1.24454	3.46049	1.37557	3.51404
ENSMUSG00000025971	Maip1	ENSMUST00000185709.1,ENSMUST00000027114.5	retained_intron,protein_coding	20.6472	13.2913	8.72766	12.8029	13.6653	16.9056	9.07779	14.7429	16.4181	17.3841
ENSMUSG00000038305	Spats2l	ENSMUST00000163922.1,ENSMUST00000163239.7,ENSMUST00000169772.2,ENSMUST00000167085.7,ENSMUST00000165235.1,ENSMUST00000167971.7,ENSMUST00000164302.7,ENSMUST00000172287.7,ENSMUST00000168905.7,ENSMUST00000164353.1,ENSMUST00000172068.7,ENSMUST00000170139.7,ENSMUST00000171699.7,ENSMUST00000168895.1,ENSMUST00000168016.7	retained_intron,protein_coding	0	1.956	1.0119	4.18055	2.26496	2.16417	0	1.76096	0	0
ENSMUSG00000054770	Kctd18	ENSMUST00000162410.7,ENSMUST00000159826.1,ENSMUST00000163061.7,ENSMUST00000068000.9,ENSMUST00000114410.9,ENSMUST00000163006.1,ENSMUST00000160130.1,ENSMUST00000160614.8,ENSMUST00000164963.7,ENSMUST00000189298.1,ENSMUST00000161608.7	nonsense_mediated_decay,retained_intron,protein_coding	9.52725	9.70928	10.5407	13.2384	14.1183	13.7534	5.05135	12.6543	5.81289	7.33813
ENSMUSG00000026039	Sgol2a	ENSMUST00000190746.1,ENSMUST00000027202.8	retained_intron,protein_coding	0	0.895516	4.00545	1.34997	3.62394	1.23891	0	2.98953	3.90484	4.52691
ENSMUSG00000063558	Aox1	ENSMUST00000001027.6,ENSMUST00000160168.1	retained_intron,protein_coding	0	0	0	0	0	0	0	0.0409525	0	0
ENSMUSG00000038242	Aox4	ENSMUST00000161833.7,ENSMUST00000040442.5,ENSMUST00000189059.1,ENSMUST00000161926.1,ENSMUST00000159240.1	processed_transcript,retained_intron,protein_coding	0	0	0	0	0	0	0	0	0	0.599453
ENSMUSG00000079554	Aox2	ENSMUST00000114366.2	protein_coding	0.550206	0	0	0.827401	0.60399	0.109777	0	0	0	0
ENSMUSG00000051223	Bzw1	ENSMUST00000188898.6,ENSMUST00000186949.1,ENSMUST00000050552.14,ENSMUST00000188630.6	nonsense_mediated_decay,protein_coding	237.254	234.814	174.975	155.377	190.03	224.07	179.36	206.257	204.472	152.013
ENSMUSG00000026034	Clk1	ENSMUST00000131051.1,ENSMUST00000151338.7,ENSMUST00000139787.7,ENSMUST00000148330.7,ENSMUST00000186552.6,ENSMUST00000156931.7,ENSMUST00000147258.1,ENSMUST00000034868.13,ENSMUST00000129303.1,ENSMUST00000129577.7,ENSMUST00000141570.7,ENSMUST00000135380.1,ENSMUST00000123580.7	nonsense_mediated_decay,processed_transcript,retained_intron,protein_coding	99.3845	210.446	122.398	287.413	297.692	168.131	120.83	211.151	220.402	157.47
ENSMUSG00000026035	Ppil3	ENSMUST00000114345.8,ENSMUST00000124550.1,ENSMUST00000188896.1,ENSMUST00000081677.11,ENSMUST00000117069.7,ENSMUST00000186242.1,ENSMUST00000190048.6,ENSMUST00000185990.1,ENSMUST00000114348.7	processed_transcript,retained_intron,protein_coding	40.4836	20.9504	19.437	15.3722	17.2137	20.983	25.1104	22.6672	22.2754	17.8182
ENSMUSG00000026036	Nif3l1	ENSMUST00000151272.1,ENSMUST00000188295.1,ENSMUST00000087521.12,ENSMUST00000185578.1,ENSMUST00000129759.1,ENSMUST00000171597.1,ENSMUST00000140723.1,ENSMUST00000114337.7	nonsense_mediated_decay,retained_intron,protein_coding	21.3132	17.9575	12.9861	11.3659	16.8362	20.4185	15.4103	25.9229	28.9757	16.0819
ENSMUSG00000026037	Orc2	ENSMUST00000114325.7,ENSMUST00000190695.1,ENSMUST00000027198.11,ENSMUST00000191206.1,ENSMUST00000151723.1	retained_intron,protein_coding	20.4155	22.9535	21.0813	16.1125	16.0057	18.5836	24.7443	32.4344	24.0503	15.7098
ENSMUSG00000085054	Gm15834	ENSMUST00000129740.2,ENSMUST00000160947.1,ENSMUST00000139825.1	lincRNA	0	0.636288	0.80109	0	0	0.831166	0	0	0	0.454758
ENSMUSG00000038174	Fam126b	ENSMUST00000161000.1,ENSMUST00000097724.9,ENSMUST00000187717.6,ENSMUST00000159980.1,ENSMUST00000161600.7,ENSMUST00000191472.1,ENSMUST00000159185.1,ENSMUST00000038372.13,ENSMUST00000160546.7	nonsense_mediated_decay,processed_transcript,retained_intron,protein_coding	13.0601	8.6488	5.73412	12.1497	2.49146	13.4241	9.07779	8.21098	12.247	5.6638
ENSMUSG00000026032	Ndufb3	ENSMUST00000027193.8	protein_coding	55.3391	47.4859	38.4101	34.9686	32.9174	33.8739	54.4302	39.0482	32.7918	32.7839
ENSMUSG00000059647	Cbx3-ps7	ENSMUST00000081455.5	processed_pseudogene	0.115833	0.141397	0.252976	0.653211	0	0.141141	0	0.081905	0.221866	0.0826832
ENSMUSG00000047528	Als2cr12	ENSMUST00000191252.6,ENSMUST00000055313.13,ENSMUST00000188772.6,ENSMUST00000188839.1,ENSMUST00000191565.6,ENSMUST00000185953.6	nonsense_mediated_decay,retained_intron,protein_coding	0	0	0	0	0	1.01935	0	0	0	0
ENSMUSG00000102059	Gm20257	ENSMUST00000188643.1,ENSMUST00000185352.1	transcribed_unprocessed_pseudogene,processed_transcript	0	3.95912	1.81299	0.696758	1.66097	2.69737	7.43061	2.0681	1.68618	3.72074
ENSMUSG00000026031	Cflar	ENSMUST00000189858.1,ENSMUST00000156870.1,ENSMUST00000140940.7,ENSMUST00000114309.7,ENSMUST00000149874.7,ENSMUST00000123553.1,ENSMUST00000164900.7,ENSMUST00000097723.2,ENSMUST00000114313.7,ENSMUST00000097722.8,ENSMUST00000123032.1,ENSMUST00000124567.1,ENSMUST00000069333.7	processed_transcript,retained_intron,protein_coding	68.2834	103.786	81.669	142.531	116.042	105.982	63.2517	81.2293	78.2744	81.691
ENSMUSG00000026029	Casp8	ENSMUST00000191201.6,ENSMUST00000190213.1,ENSMUST00000027189.14,ENSMUST00000165549.7	protein_coding	79.6929	69.5203	74.5435	80.0401	81.1611	90.9264	80.236	87.2903	84.9304	59.7386
ENSMUSG00000099719	Gm28802	ENSMUST00000188624.1	unprocessed_pseudogene	0	0.730552	0	0	0	0	0	0	0	0
ENSMUSG00000026028	Trak2	ENSMUST00000174359.1,ENSMUST00000174120.1,ENSMUST00000027186.11,ENSMUST00000172685.1,ENSMUST00000173719.1,ENSMUST00000173590.1	processed_transcript,retained_intron,protein_coding	38.7461	50.9266	61.0936	51.9085	60.852	75.5577	36.7138	54.5897	58.4395	46.716
ENSMUSG00000026027	Stradb	ENSMUST00000152318.1,ENSMUST00000153990.7,ENSMUST00000123965.7,ENSMUST00000123301.7,ENSMUST00000114296.7,ENSMUST00000027185.10,ENSMUST00000147637.7	nonsense_mediated_decay,retained_intron,protein_coding	11.4095	17.3683	8.05306	6.18373	11.9288	13.3143	7.21099	11.8148	11.6702	16.5987
ENSMUSG00000038079	Tmem237	ENSMUST00000186794.6,ENSMUST00000094917.9,ENSMUST00000190014.6,ENSMUST00000087475.10,ENSMUST00000186395.1,ENSMUST00000186820.1,ENSMUST00000185951.1	retained_intron,protein_coding	2.37457	4.05339	2.57192	1.95963	6.41739	1.61529	3.07474	1.92477	2.66239	4.13416
ENSMUSG00000079550	Mpp4	ENSMUST00000191200.6,ENSMUST00000187825.6,ENSMUST00000188494.6,ENSMUST00000186790.1,ENSMUST00000189884.6,ENSMUST00000186477.1,ENSMUST00000066374.13,ENSMUST00000114275.8,ENSMUST00000078874.13,ENSMUST00000189743.6	processed_transcript,retained_intron,protein_coding	0	0	0	0	0	0	0	0	0.177493	0
ENSMUSG00000026024	Als2	ENSMUST00000160945.1,ENSMUST00000159166.7,ENSMUST00000163058.1,ENSMUST00000027178.12,ENSMUST00000188469.1	retained_intron,protein_coding	26.7863	20.4319	49.7519	22.2963	24.0086	31.7411	26.9406	29.4653	24.849	29.7453
ENSMUSG00000026023	Cdk15	ENSMUST00000162906.1,ENSMUST00000160662.7,ENSMUST00000162487.1,ENSMUST00000114248.2	processed_transcript,protein_coding	0	0	0	1.00159	0	0	0	0	0	0
ENSMUSG00000041075	Fzd7	ENSMUST00000114246.3	protein_coding	24.5276	10.0628	8.55901	14.8497	30.426	11.0874	25.879	9.31669	11.4483	10.5421
ENSMUSG00000047361	Gm973	ENSMUST00000185753.6,ENSMUST00000187454.6,ENSMUST00000190490.1,ENSMUST00000212835.1,ENSMUST00000114243.7,ENSMUST00000185291.1,ENSMUST00000191051.1,ENSMUST00000187979.1,ENSMUST00000186310.1,ENSMUST00000186434.2	processed_transcript,retained_intron,protein_coding	0	3.95912	0.548114	5.66116	2.94445	1.08208	0	0.409525	0	0
ENSMUSG00000026021	Sumo1	ENSMUST00000191158.6,ENSMUST00000123857.1,ENSMUST00000091374.8,ENSMUST00000185265.1	processed_transcript,retained_intron,protein_coding	84.0656	98.1061	46.1259	62.8389	80.7836	77.3925	52.0509	91.8769	71.9734	78.2803
ENSMUSG00000026020	Nop58	ENSMUST00000191088.6,ENSMUST00000185368.1,ENSMUST00000189289.6,ENSMUST00000187491.1,ENSMUST00000185772.6,ENSMUST00000187837.6,ENSMUST00000190265.6,ENSMUST00000188390.1,ENSMUST00000189919.6,ENSMUST00000186044.1,ENSMUST00000190759.6,ENSMUST00000190231.6,ENSMUST00000191142.6,ENSMUST00000189327.6,ENSMUST00000027174.9	nonsense_mediated_decay,processed_transcript,retained_intron,protein_coding	39.2963	40.7224	37.3982	45.0716	41.4488	28.1656	24.6345	46.092	38.6491	47.8322
ENSMUSG00000067336	Bmpr2	ENSMUST00000190659.1,ENSMUST00000186246.1,ENSMUST00000087435.6	retained_intron,protein_coding	31.3907	28.5151	23.8219	32.3122	27.7835	28.244	38.9101	22.6877	24.5828	26.9341
ENSMUSG00000041040	Fam117b	ENSMUST00000189790.1,ENSMUST00000036540.11,ENSMUST00000151630.1	nonsense_mediated_decay,retained_intron,protein_coding	42.6265	61.2014	46.927	96.4139	97.3179	76.8123	58.2004	73.5916	91.8082	72.2444
ENSMUSG00000026018	Ica1l	ENSMUST00000186970.1,ENSMUST00000185891.1,ENSMUST00000027172.12,ENSMUST00000191251.6,ENSMUST00000189776.1,ENSMUST00000187364.1	processed_transcript,retained_intron,protein_coding	0	0	0	0.0435474	0	0.470471	0	0	0	0
ENSMUSG00000026019	Wdr12	ENSMUST00000136461.1,ENSMUST00000027173.14,ENSMUST00000141417.2,ENSMUST00000147413.1,ENSMUST00000143342.7,ENSMUST00000133767.1,ENSMUST00000117438.7,ENSMUST00000122038.7	processed_transcript,retained_intron,protein_coding	26.2361	15.6715	19.4791	12.0626	8.45586	9.09578	11.8597	11.3234	12.4245	14.759
ENSMUSG00000026017	Carf	ENSMUST00000150008.7,ENSMUST00000132949.2,ENSMUST00000027171.11,ENSMUST00000124986.7,ENSMUST00000130075.7,ENSMUST00000191232.1,ENSMUST00000187978.6,ENSMUST00000180952.7,ENSMUST00000186107.6,ENSMUST00000186779.1	nonsense_mediated_decay,retained_intron,protein_coding	1.67958	3.15787	1.93948	4.52893	5.8889	1.88189	0	3.11239	3.77172	1.81903
ENSMUSG00000082609	Gm15464	ENSMUST00000118718.1	processed_pseudogene	0.492289	0.18853	0.590277	0.391927	0.301995	0.611613	0.402644	0.184286	0.532479	0.24805
ENSMUSG00000073664	Nbeal1	ENSMUST00000162291.7,ENSMUST00000160834.7,ENSMUST00000035569.11,ENSMUST00000160980.2,ENSMUST00000159344.1,ENSMUST00000187195.1,ENSMUST00000185984.1,ENSMUST00000190958.1,ENSMUST00000188450.6,ENSMUST00000185573.1	nonsense_mediated_decay,retained_intron,protein_coding	10.0775	11.8302	11.3417	14.4142	15.0242	13.2987	8.89477	10.8729	12.4689	9.88064
ENSMUSG00000049439	Cyp20a1	ENSMUST00000060608.12,ENSMUST00000114202.7,ENSMUST00000148443.2	nonsense_mediated_decay,retained_intron,protein_coding	32.2884	16.0015	14.7148	13.3691	18.4217	10.7581	23.5364	14.62	10.2502	14.5729
ENSMUSG00000026782	Abi2	ENSMUST00000187400.6,ENSMUST00000185788.6,ENSMUST00000189082.6,ENSMUST00000190158.1,ENSMUST00000187709.6,ENSMUST00000188594.6,ENSMUST00000052332.14,ENSMUST00000189649.1,ENSMUST00000188618.6,ENSMUST00000189980.6,ENSMUST00000186097.6,ENSMUST00000191493.1	retained_intron,protein_coding	43.7848	19.6071	17.2445	13.282	22.1966	32.5566	15.3005	19.6162	20.7223	17.8182
ENSMUSG00000026014	Raph1	ENSMUST00000142258.2,ENSMUST00000188511.1,ENSMUST00000027168.11,ENSMUST00000140485.7,ENSMUST00000090293.10,ENSMUST00000182085.7,ENSMUST00000127573.2,ENSMUST00000189383.1	retained_intron,protein_coding	16.6799	22.4115	16.6542	28.8719	38.8818	30.9257	35.9085	13.6167	18.0599	15.3997
ENSMUSG00000081562	Gm11575	ENSMUST00000122243.1	processed_pseudogene	3.12748	0.0471324	0.0843252	0.217737	0.226496	0.517519	1.13472	0.122857	0.13312	0.103354
ENSMUSG00000084151	Gm11577	ENSMUST00000118030.1	processed_pseudogene	0	0	1.26488	0	0	0	0	0	0.488106	0
ENSMUSG00000101188	Eif4a-ps4	ENSMUST00000122226.1	processed_pseudogene	8.45579	3.72346	2.57192	8.27401	5.13391	6.08476	5.92985	6.73669	5.90164	6.20124
ENSMUSG00000026012	Cd28	ENSMUST00000027165.2,ENSMUST00000132833.1,ENSMUST00000153207.1	processed_transcript,retained_intron,protein_coding	72.743	88.9153	58.0158	44.0264	74.8192	24.7625	54.906	74.4926	71.6628	54.5089
ENSMUSG00000085965	2310016D23Rik	ENSMUST00000130082.1	lincRNA	0	0.235662	0	1.6548	0.981484	0	0	0	0.399359	0
ENSMUSG00000083118	Gm11609	ENSMUST00000121926.1	processed_pseudogene	0	0.730552	0	0	0.981484	0	0	0	0	0
ENSMUSG00000083355	Gm11581	ENSMUST00000122024.1	processed_pseudogene	0	0	0	0.0435474	0	0	0	0	0	0
ENSMUSG00000026011	Ctla4	ENSMUST00000027164.8,ENSMUST00000124816.1,ENSMUST00000097720.3	processed_transcript,protein_coding	39.7017	165.081	13.7029	147.321	133.784	37.9514	41.9482	158.67	144.612	43.6361
ENSMUSG00000081382	Rpl18-ps1	ENSMUST00000121555.1	processed_pseudogene	1.70853	1.90886	2.15029	1.43706	2.34046	1.20754	2.41586	3.93144	3.19487	2.56318
ENSMUSG00000080800	Gm11582	ENSMUST00000121041.1	processed_pseudogene	0	0	0	0.0870948	0	0.0470471	0.036604	0	0	0
ENSMUSG00000026009	Icos	ENSMUST00000102827.3,ENSMUST00000027162.11	protein_coding	22.6163	84.7441	14.251	63.1437	84.0301	16.0901	15.8129	77.175	88.7465	21.9317
ENSMUSG00000052062	Pard3b	ENSMUST00000094906.3,ENSMUST00000188325.1,ENSMUST00000138768.7,ENSMUST00000075374.9,ENSMUST00000129030.1,ENSMUST00000046673.10	processed_transcript,retained_intron,protein_coding	0	4.43045	0	1.34997	1.20798	0.345012	0	2.17048	2.70677	1.17824
ENSMUSG00000084333	Gm11599	ENSMUST00000118720.1	processed_pseudogene	0.0579164	0.0235662	0	0	0.150997	0.0156824	0.073208	0.081905	0.0887465	0.0206708
ENSMUSG00000025969	Nrp2	ENSMUST00000114157.2,ENSMUST00000027112.12,ENSMUST00000126344.1,ENSMUST00000075144.11,ENSMUST00000063594.12,ENSMUST00000114155.7,ENSMUST00000102822.8	retained_intron,protein_coding	12.2493	12.8436	12.3536	27.7832	28.3875	33.8112	15.2273	26.0458	19.7017	12.6505
ENSMUSG00000100426	Gm4208	ENSMUST00000189802.1	lincRNA	0	0	0	0	0	0.580248	0	0	1.06496	0
ENSMUSG00000040865	Ino80d	ENSMUST00000153992.1,ENSMUST00000165066.7,ENSMUST00000097718.8,ENSMUST00000137511.7,ENSMUST00000172416.7,ENSMUST00000188100.1,ENSMUST00000133236.7	nonsense_mediated_decay,retained_intron,protein_coding	35.1263	46.2605	39.4642	57.918	31.03	52.536	21.5598	36.202	50.6299	42.1478
ENSMUSG00000081429	Rps27-ps1	ENSMUST00000118179.1	processed_pseudogene	0.231666	0.0942648	0.16865	0.0435474	0.226496	0.0470471	0.073208	0.0409525	0.0887465	0.0620124
ENSMUSG00000084799	Ino80dos	ENSMUST00000138611.7,ENSMUST00000188602.1,ENSMUST00000186786.1,ENSMUST00000186436.1	lincRNA	0	0.754119	1.51785	1.21933	0.60399	0.674342	0	0.266191	1.77493	0.310062
ENSMUSG00000101599	Gm20342	ENSMUST00000185480.1	lincRNA	0	1.55537	2.36111	3.74508	1.73647	2.08576	0	2.12953	3.90484	0.475428
ENSMUSG00000025968	Ndufs1	ENSMUST00000190095.1,ENSMUST00000187835.1,ENSMUST00000185412.6,ENSMUST00000185732.6,ENSMUST00000027111.14,ENSMUST00000186569.1,ENSMUST00000188370.6,ENSMUST00000140612.1,ENSMUST00000189664.1,ENSMUST00000187756.6,ENSMUST00000168099.8,ENSMUST00000185847.1,ENSMUST00000185827.6	nonsense_mediated_decay,retained_intron,protein_coding	47.115	30.8246	41.1086	28.0445	36.7679	34.4385	33.9319	38.1063	41.134	34.9543
ENSMUSG00000025967	Eef1b2	ENSMUST00000174890.8,ENSMUST00000027108.12,ENSMUST00000135877.7,ENSMUST00000188524.1,ENSMUST00000126469.1,ENSMUST00000126795.2,ENSMUST00000142062.7,ENSMUST00000148553.1,ENSMUST00000129339.7	nonsense_mediated_decay,processed_transcript,protein_coding	603.749	463.665	519.57	375.596	431.777	353.967	408.501	437.496	487.396	565.801
ENSMUSG00000027520	Zdbf2	ENSMUST00000114132.7,ENSMUST00000126932.1,ENSMUST00000029025.8	protein_coding	0	0	1.13839	0	0	0	0	0	0	0
ENSMUSG00000081643	Gm11605	ENSMUST00000120413.1	processed_pseudogene	0.752913	0.259228	0.590277	0.17419	0.301995	0.282283	0.658872	0.307144	0.221866	0.392745
ENSMUSG00000025964	Adam23	ENSMUST00000185616.1,ENSMUST00000182642.7,ENSMUST00000134704.2,ENSMUST00000114101.7,ENSMUST00000187844.1,ENSMUST00000141545.2,ENSMUST00000146403.7,ENSMUST00000114103.7,ENSMUST00000087374.9,ENSMUST00000114107.2,ENSMUST00000190658.6,ENSMUST00000097717.8	processed_transcript,retained_intron,protein_coding	16.7089	12.8436	33.7301	13.4561	18.2707	18.2072	16.1424	19.2477	12.8682	24.3502
ENSMUSG00000025962	Fastkd2	ENSMUST00000123945.1,ENSMUST00000131478.1,ENSMUST00000027103.6,ENSMUST00000128621.7,ENSMUST00000134454.1,ENSMUST00000148758.7	processed_transcript,retained_intron,protein_coding	18.3885	9.87424	12.0163	8.79657	10.4188	13.4555	9.04119	11.7124	8.51966	13.6221
ENSMUSG00000025959	Klf7	ENSMUST00000114086.7,ENSMUST00000055001.9,ENSMUST00000135075.1	protein_coding	11.3806	60.0467	33.3928	77.5579	115.966	25.7818	61.4947	45.6211	41.3115	52.7519
ENSMUSG00000097272	Gm26649	ENSMUST00000181595.1	lincRNA	0	0.989781	0	0.827401	0	0.297965	0	0.368572	0	0
ENSMUSG00000086721	Gm13750	ENSMUST00000117621.1	processed_pseudogene	0	0	0.0421626	0	0	0	0	0	1.10933	0.0206708
ENSMUSG00000101895	Gm28981	ENSMUST00000190863.1	lincRNA	0	0	0.505951	0	0	0	0	0	0	0
ENSMUSG00000025958	Creb1	ENSMUST00000187035.1,ENSMUST00000188855.6,ENSMUST00000049932.11,ENSMUST00000185594.6,ENSMUST00000087366.10,ENSMUST00000190979.1,ENSMUST00000187811.6,ENSMUST00000171164.7,ENSMUST00000186335.6,ENSMUST00000190348.1,ENSMUST00000190876.6	nonsense_mediated_decay,processed_transcript,retained_intron,protein_coding	58.5535	80.0073	71.3392	73.508	101.772	90.4403	61.5679	93.8631	98.1536	72.0171
ENSMUSG00000025956	Mettl21a	ENSMUST00000161264.1,ENSMUST00000162806.7,ENSMUST00000053469.1,ENSMUST00000114079.8	processed_transcript,protein_coding	19.7205	9.04942	9.31794	6.14018	3.09545	10.0838	18.2288	13.2686	7.94281	11.9271
ENSMUSG00000101832	Gm28982	ENSMUST00000186895.1	lincRNA	1.82437	0	0	0	0	0	0	0	0	0
ENSMUSG00000087213	2810408I11Rik	ENSMUST00000186325.1	retained_intron	1.76645	0	0.337301	0	0.679489	0.486154	0	0	0	0.909515
ENSMUSG00000070871	Ccnyl1	ENSMUST00000187638.6,ENSMUST00000094898.4,ENSMUST00000187170.6,ENSMUST00000114077.7	protein_coding	0.839788	4.33618	8.6855	8.88367	8.83335	3.41876	0.109812	4.0543	5.41353	7.52417
ENSMUSG00000045005	Fzd5	ENSMUST00000116133.3,ENSMUST00000063982.6	protein_coding	4.98081	7.96538	15.4315	27.2171	30.275	18.2543	10.7982	17.2	27.9108	9.79796
ENSMUSG00000051344	Plekhm3	ENSMUST00000123225.1,ENSMUST00000097713.1,ENSMUST00000140857.1,ENSMUST00000187188.1,ENSMUST00000134097.1,ENSMUST00000139649.7	nonsense_mediated_decay,processed_transcript,retained_intron,protein_coding	25.3095	51.5393	54.5163	40.891	59.7195	41.3388	54.2471	44.0649	67.0923	60.8342
ENSMUSG00000084416	Rpl10a-ps1	ENSMUST00000120360.1	processed_pseudogene	19.2282	16.732	17.2024	15.2851	15.6282	22.4101	17.4235	15.4391	22.2754	23.1926
ENSMUSG00000044816	D630023F18Rik	ENSMUST00000153330.2,ENSMUST00000050047.3,ENSMUST00000148020.7	nonsense_mediated_decay,protein_coding	0	0	0	0	0	0.0156824	0	0	0	0
ENSMUSG00000025950	Idh1	ENSMUST00000188876.6,ENSMUST00000186222.6,ENSMUST00000169032.7,ENSMUST00000097709.10,ENSMUST00000149310.7,ENSMUST00000191459.1,ENSMUST00000188109.6	protein_coding	66.4591	21.1153	23.9484	29.9606	18.4217	30.8472	32.3945	19.9848	14.7319	21.5183
ENSMUSG00000025949	Pikfyve	ENSMUST00000190847.1,ENSMUST00000081154.13,ENSMUST00000185317.6,ENSMUST00000097707.4,ENSMUST00000188799.6,ENSMUST00000189925.6,ENSMUST00000186404.6,ENSMUST00000213081.1,ENSMUST00000190058.6,ENSMUST00000187579.1,ENSMUST00000185263.6	nonsense_mediated_decay,processed_transcript,retained_intron,protein_coding	15.8691	25.3337	37.3982	25.0398	27.557	26.8482	25.696	25.452	30.8394	36.2359
ENSMUSG00000082774	Gm8805	ENSMUST00000117848.1	processed_pseudogene	0	0.0471324	0	0.0435474	0	0	0	0	0	0.0206708
ENSMUSG00000083289	Gm8812	ENSMUST00000118496.1	processed_pseudogene	0.0579164	0.0706986	0.0421626	0	0	0.0313648	0.036604	0	0	0.165366
ENSMUSG00000015222	Map2	ENSMUST00000123647.7,ENSMUST00000114015.7,ENSMUST00000127388.7,ENSMUST00000173800.1,ENSMUST00000137807.7,ENSMUST00000156636.8,ENSMUST00000172486.1,ENSMUST00000125844.1,ENSMUST00000173855.7,ENSMUST00000077355.11,ENSMUST00000114013.7,ENSMUST00000133522.1,ENSMUST00000024639.11,ENSMUST00000114012.7,ENSMUST00000173778.7,ENSMUST00000145419.7,ENSMUST00000172886.7,ENSMUST00000141148.1,ENSMUST00000124873.…	processed_transcript,retained_intron,protein_coding	0	0	0.548114	2.35156	0	3.21489	0	2.90763	3.63861	0
ENSMUSG00000055567	Unc80	ENSMUST00000152844.1,ENSMUST00000136727.1,ENSMUST00000061620.15,ENSMUST00000187179.1,ENSMUST00000212557.1,ENSMUST00000114008.2	nonsense_mediated_decay,retained_intron,protein_coding	0	0.18853	0	0	0	0	0	0	0	0
ENSMUSG00000026005	Rpe	ENSMUST00000151016.1,ENSMUST00000113995.1,ENSMUST00000027157.9,ENSMUST00000190404.1,ENSMUST00000142920.7	nonsense_mediated_decay,protein_coding	50.8506	36.5512	39.7172	30.0477	34.8804	39.0648	44.7667	39.2325	42.1102	25.9419
ENSMUSG00000026004	Kansl1l	ENSMUST00000068168.9,ENSMUST00000132960.1,ENSMUST00000129190.7,ENSMUST00000189846.1,ENSMUST00000113987.1	processed_transcript,retained_intron,protein_coding	3.96727	12.7493	10.3298	13.5432	14.2693	10.1935	14.8978	12.1015	9.89523	7.1521
ENSMUSG00000082057	Gm15789	ENSMUST00000118992.1	processed_pseudogene	0	0	0	0	0	0.564566	0	0	0	0
ENSMUSG00000026003	Acadl	ENSMUST00000027153.5,ENSMUST00000139208.1	processed_transcript,protein_coding	84.2104	71.2171	71.2548	58.2229	52.0186	79.4783	60.6528	86.5941	75.9226	66.3533
ENSMUSG00000082769	Gm15793	ENSMUST00000121857.1	processed_pseudogene	1.50583	2.02669	0.16865	0.348379	2.11396	1.97598	0.219624	1.08524	0.931838	1.07488
ENSMUSG00000094191	Rpl31-ps14	ENSMUST00000143596.1	processed_pseudogene	0.115833	0.117831	0.0843252	0.17419	0.0754987	0.642978	0.475852	0.16381	0.177493	0.227379
ENSMUSG00000026000	Lancl1	ENSMUST00000189210.1,ENSMUST00000113979.9,ENSMUST00000149996.1,ENSMUST00000133508.1,ENSMUST00000119559.7,ENSMUST00000027149.11	processed_transcript,retained_intron,protein_coding	17.7224	16.3549	23.9062	21.5995	12.3063	22.4572	30.3081	31.472	31.6381	21.4563
ENSMUSG00000025991	Cps1	ENSMUST00000027144.7	protein_coding	5.70476	10.0863	11.932	5.00795	6.71939	16.1999	6.47891	13.801	16.8618	6.11856
ENSMUSG00000025997	Ikzf2	ENSMUST00000190771.6,ENSMUST00000188919.1,ENSMUST00000190016.1,ENSMUST00000188110.6,ENSMUST00000187184.6,ENSMUST00000027146.8,ENSMUST00000191262.6,ENSMUST00000187870.1,ENSMUST00000190855.6	retained_intron,protein_coding	18.8228	81.1385	45.6621	53.6939	49.7537	128.956	16.9477	118.23	95.3581	22.7999
ENSMUSG00000100815	Gm29112	ENSMUST00000188962.1	sense_intronic	0	0	0	0	0	0	0	0.348096	0	0
ENSMUSG00000099954	Gm28112	ENSMUST00000190898.1	sense_intronic	0	0	0	0	0	0.548883	0	1.29	0	0
ENSMUSG00000026196	Bard1	ENSMUST00000027393.7	protein_coding	8.22413	4.10052	3.37301	9.31914	3.69944	8.12347	2.81851	12.6134	8.51966	10.8935
ENSMUSG00000101617	Gm6947	ENSMUST00000186254.1	processed_pseudogene	0	0	0	0	0	0.0313648	0	0	0	0
ENSMUSG00000026192	Atic	ENSMUST00000148077.7,ENSMUST00000187982.1,ENSMUST00000154855.1,ENSMUST00000027384.5,ENSMUST00000136443.1,ENSMUST00000155769.7	retained_intron,protein_coding	65.822	73.7858	58.6904	56.1326	42.1283	37.8573	52.4535	58.7054	55.2003	81.877
ENSMUSG00000026193	Fn1	ENSMUST00000187627.1,ENSMUST00000189821.6,ENSMUST00000188092.1,ENSMUST00000189160.1,ENSMUST00000186985.1,ENSMUST00000186129.6,ENSMUST00000188894.6,ENSMUST00000055226.12,ENSMUST00000186575.1,ENSMUST00000188674.6,ENSMUST00000187938.6,ENSMUST00000186879.1,ENSMUST00000186736.1,ENSMUST00000190780.6,ENSMUST00000185408.6,ENSMUST00000186613.1,ENSMUST00000186940.6	nonsense_mediated_decay,retained_intron,protein_coding	50.9664	61.9084	48.2762	34.7508	69.6098	39.4569	117.279	7.49431	12.2914	64.1828
ENSMUSG00000101834	Gm5829	ENSMUST00000191383.1	processed_pseudogene	0.0289582	0.0235662	0	0	0	0.0156824	0.036604	0	0	0.0206708
ENSMUSG00000100319	Gm5256	ENSMUST00000191412.1	processed_pseudogene	0.289582	0.0471324	0.126488	0.0435474	0.150997	0.141141	0	0.102381	0.0887465	0.103354
ENSMUSG00000059483	Gm5528	ENSMUST00000076314.5	processed_pseudogene	0.0289582	0	0.0843252	0	0.0754987	0.0156824	0.036604	0.0204762	0	0.0413416
ENSMUSG00000101496	Gm8885	ENSMUST00000189382.1	processed_pseudogene	0.231666	0.306361	0.674602	0.17419	0.301995	0.752754	0.219624	0.634764	0.399359	0.289391
ENSMUSG00000102123	Gm4319	ENSMUST00000191139.1	lincRNA	0	0	0	0	0	0	0	0	0	0.537441
ENSMUSG00000039395	Mreg	ENSMUST00000048860.8	protein_coding	4.08311	4.97247	4.08977	5.7918	9.51284	4.6263	7.39401	5.09859	12.1139	15.9579
ENSMUSG00000097131	D230017M19Rik	ENSMUST00000180722.1,ENSMUST00000181382.1,ENSMUST00000181973.1	lincRNA	3.82248	1.36684	2.23462	0.914495	0	0	1.39095	0.798574	0.843091	0.640795
ENSMUSG00000026189	Pecr	ENSMUST00000097698.4,ENSMUST00000027381.12,ENSMUST00000134840.7,ENSMUST00000129458.1	nonsense_mediated_decay,protein_coding	20.5893	11.0761	16.1904	5.70471	3.47294	7.19821	14.0925	7.12573	5.32479	2.31513
ENSMUSG00000026188	Tmem169	ENSMUST00000141783.1,ENSMUST00000027380.11	protein_coding	0	0	0	0	0	0.737072	0	0	0	0
ENSMUSG00000026187	Xrcc5	ENSMUST00000027379.8	protein_coding	12.452	17.2269	23.6954	8.3611	6.0399	16.0117	4.79513	18.8381	12.4689	17.3841
ENSMUSG00000085812	Gm15843	ENSMUST00000146593.1	processed_pseudogene	0.0579164	0.18853	0.126488	0.0870948	0	0.439107	0	0.0409525	0.0887465	0.392745
ENSMUSG00000039354	Smarcal1	ENSMUST00000145868.7,ENSMUST00000047615.14,ENSMUST00000126832.1,ENSMUST00000136498.7,ENSMUST00000152814.7,ENSMUST00000133123.7,ENSMUST00000152225.1,ENSMUST00000150725.7,ENSMUST00000156797.7	retained_intron,protein_coding	22.0951	28.303	26.8576	22.3398	24.8391	21.7515	30.3081	22.6672	27.0677	25.8385
ENSMUSG00000046330	Rpl37a	ENSMUST00000212432.1,ENSMUST00000211963.1,ENSMUST00000212335.1,ENSMUST00000059980.10	nonsense_mediated_decay,retained_intron,protein_coding	613.161	598.912	556.673	512.335	534.456	492.27	503.635	558.592	597.042	649.745
ENSMUSG00000026185	Igfbp5	ENSMUST00000027377.8,ENSMUST00000137339.1	processed_transcript,protein_coding	0	1.43754	0	0	8.15386	2.4935	0	1.86334	0.931838	0
ENSMUSG00000055322	Tns1	ENSMUST00000185529.1,ENSMUST00000190599.1,ENSMUST00000169786.7,ENSMUST00000187691.6,ENSMUST00000191264.6,ENSMUST00000187281.6,ENSMUST00000188942.1,ENSMUST00000189228.1,ENSMUST00000189571.1,ENSMUST00000212888.1,ENSMUST00000191104.6,ENSMUST00000188208.1,ENSMUST00000191367.1,ENSMUST00000186381.6,ENSMUST00000191204.6,ENSMUST00000191527.6,ENSMUST00000185702.6,ENSMUST00000185331.6,ENSMUST00000190389.6,…	processed_transcript,retained_intron,protein_coding	51.3139	29.9762	31.622	47.4231	60.4745	43.0481	54.54	26.5782	36.6967	41.5897
ENSMUSG00000061815	Rufy4	ENSMUST00000127134.1,ENSMUST00000080167.10	protein_coding	0	1.50824	0	0.391927	1.28348	0.501836	0	0.65524	0	0.0206708
ENSMUSG00000026180	Cxcr2	ENSMUST00000106899.3,ENSMUST00000027372.7	protein_coding	6.97892	25.8757	0.843252	15.2416	14.7223	17.9877	18.8511	1.69953	2.52927	13.2293
ENSMUSG00000048480	Cxcr1	ENSMUST00000190313.1,ENSMUST00000053389.4	protein_coding	0	1.76747	0	0	0	0.533201	0	0	0	2.21178
ENSMUSG00000006304	Arpc2	ENSMUST00000006467.13,ENSMUST00000113820.8,ENSMUST00000113819.1,ENSMUST00000185733.1	protein_coding	680.112	659.571	536.14	524.572	599.233	600.87	592.765	557.445	559.413	622.294
ENSMUSG00000064272	Gpbar1	ENSMUST00000077985.3	protein_coding	0	0	0	0	0	0.533201	0	0	0	0.413416
ENSMUSG00000006299	Aamp	ENSMUST00000191258.1,ENSMUST00000006462.13,ENSMUST00000178235.7,ENSMUST00000187046.1,ENSMUST00000186833.1,ENSMUST00000190008.1	retained_intron,protein_coding	127.966	109.441	125.307	125.068	137.106	108.632	139.718	134.877	127.041	134.629
ENSMUSG00000026179	Pnkd	ENSMUST00000190398.1,ENSMUST00000113805.7,ENSMUST00000027370.12,ENSMUST00000087225.5,ENSMUST00000129219.1,ENSMUST00000152492.1,ENSMUST00000138620.1,ENSMUST00000087226.10	retained_intron,protein_coding	32.4332	17.6511	33.2241	19.9012	11.7778	15.8235	22.182	16.4629	14.7319	21.0222
ENSMUSG00000006301	Tmbim1	ENSMUST00000135384.7,ENSMUST00000152603.7,ENSMUST00000130763.7,ENSMUST00000154859.1,ENSMUST00000016309.15,ENSMUST00000128505.1,ENSMUST00000141560.1,ENSMUST00000113796.7	processed_transcript,retained_intron,protein_coding	58.177	34.6659	39.928	37.6249	43.5628	36.6968	57.7245	41.4644	29.0201	33.8381
ENSMUSG00000099931	Gm29358	ENSMUST00000186510.1,ENSMUST00000187941.1	sense_intronic	0	0	0	0	0	0.470471	0	0	0	0
ENSMUSG00000073650	Catip	ENSMUST00000191010.1,ENSMUST00000097697.7,ENSMUST00000186688.1,ENSMUST00000128445.7	retained_intron,protein_coding	5.93643	1.03691	0	0	0.679489	1.64665	0	0.757621	0	2.91458
ENSMUSG00000026177	Slc11a1	ENSMUST00000133896.7,ENSMUST00000155865.1,ENSMUST00000187516.6,ENSMUST00000136786.7,ENSMUST00000127487.1,ENSMUST00000147233.7,ENSMUST00000131511.7,ENSMUST00000134189.1,ENSMUST00000135137.1,ENSMUST00000027368.5,ENSMUST00000149166.7	processed_transcript,retained_intron,protein_coding	267.863	102.207	119.447	197.096	162.549	172.883	239.72	118.23	91.187	172.663
ENSMUSG00000026176	Ctdsp1	ENSMUST00000152659.1,ENSMUST00000141175.1,ENSMUST00000027367.13	retained_intron,protein_coding	130.225	152.167	114.219	119.755	124.195	142.396	129.432	139.054	156.149	128.324
ENSMUSG00000026175	Vil1	ENSMUST00000161087.1,ENSMUST00000163018.1,ENSMUST00000027366.12,ENSMUST00000159749.1	retained_intron,protein_coding	2.66415	8.7195	36.0912	2.61284	4.52992	36.289	11.5669	48.2011	31.8156	4.34087
ENSMUSG00000033364	Usp37	ENSMUST00000191058.6,ENSMUST00000044260.10,ENSMUST00000190592.1,ENSMUST00000189257.6,ENSMUST00000186282.6,ENSMUST00000188012.6,ENSMUST00000187590.1	processed_transcript,retained_intron,protein_coding	13.6393	20.3612	18.5094	21.6866	37.5229	23.5863	12.1891	26.5167	28.9757	17.9009
ENSMUSG00000026174	Cnot9	ENSMUST00000147810.1,ENSMUST00000137100.1,ENSMUST00000087215.6	processed_transcript,retained_intron,protein_coding	52.646	40.039	33.8144	49.3827	32.087	36.1949	37.4093	60.9987	37.4954	31.8744
ENSMUSG00000026173	Plcd4	ENSMUST00000113749.7,ENSMUST00000113747.7,ENSMUST00000027362.13,ENSMUST00000152707.7,ENSMUST00000189956.1,ENSMUST00000113745.7,ENSMUST00000113750.7,ENSMUST00000185411.1,ENSMUST00000141412.7,ENSMUST00000135111.1,ENSMUST00000067916.12	nonsense_mediated_decay,processed_transcript,retained_intron,protein_coding	0	0.0471324	0	0	0.60399	0	0.402644	0	0	0
ENSMUSG00000026135	Zfp142	ENSMUST00000127921.1,ENSMUST00000147011.2,ENSMUST00000136865.7,ENSMUST00000113737.7,ENSMUST00000130112.1,ENSMUST00000027315.13,ENSMUST00000066986.12,ENSMUST00000156613.7	nonsense_mediated_decay,processed_transcript,retained_intron,protein_coding	11.0331	36.7162	43.048	45.8119	38.3534	31.4745	21.633	34.482	45.3494	29.3319
ENSMUSG00000026172	Bcs1l	ENSMUST00000147464.1,ENSMUST00000027358.10,ENSMUST00000113732.1,ENSMUST00000113733.9	retained_intron,protein_coding	11.4385	14.1397	11.8477	6.74985	8.00287	4.61062	10.1027	8.90717	13.2676	10.6041
ENSMUSG00000026171	Rnf25	ENSMUST00000151003.1,ENSMUST00000113721.7,ENSMUST00000149649.1,ENSMUST00000135140.7,ENSMUST00000128491.1,ENSMUST00000127938.7,ENSMUST00000136078.1,ENSMUST00000132081.1,ENSMUST00000027357.11,ENSMUST00000154874.7	nonsense_mediated_decay,retained_intron,protein_coding	19.5757	17.7454	23.7797	33.0525	39.1083	18.7561	34.1881	27.1925	25.3815	28.7117
ENSMUSG00000033276	Stk36	ENSMUST00000148456.7,ENSMUST00000189830.1,ENSMUST00000145673.7,ENSMUST00000087183.10,ENSMUST00000087186.10,ENSMUST00000113694.7,ENSMUST00000157007.7,ENSMUST00000123154.1,ENSMUST00000155473.7	nonsense_mediated_decay,processed_transcript,retained_intron,protein_coding	1.41895	1.72033	1.30704	1.82899	1.43448	3.23057	0	0.532382	2.17429	1.03354
ENSMUSG00000033257	Ttll4	ENSMUST00000145132.7,ENSMUST00000042125.14,ENSMUST00000128891.7,ENSMUST00000129890.7,ENSMUST00000155753.1,ENSMUST00000143925.7,ENSMUST00000153636.7,ENSMUST00000143790.1,ENSMUST00000113678.1,ENSMUST00000140591.1,ENSMUST00000141119.7	processed_transcript,retained_intron,protein_coding	9.12183	13.0557	19.0153	9.71107	10.7208	14.7571	10.4687	9.25526	16.4625	10.1287
ENSMUSG00000026170	Cyp27a1	ENSMUST00000027356.6,ENSMUST00000190781.1,ENSMUST00000189083.1	retained_intron,protein_coding	73.7565	34.2653	52.0708	51.7779	53.5286	51.6107	62.7027	36.4887	34.5224	60.1727
ENSMUSG00000033227	Wnt6	ENSMUST00000189544.1,ENSMUST00000006716.7	retained_intron,protein_coding	0	0.259228	0	0	0	0.862531	0	0	0	0
ENSMUSG00000026167	Wnt10a	ENSMUST00000006718.14,ENSMUST00000187238.1	protein_coding	0	0	0	0	0.981484	0	1.7936	0	0.931838	2.72855
ENSMUSG00000006538	Ihh	ENSMUST00000164097.3,ENSMUST00000213812.1,ENSMUST00000189364.1	retained_intron,protein_coding	0.752913	0.141397	1.3492	1.43706	0	0.815484	1.28114	2.82572	1.73056	0
ENSMUSG00000026162	Nhej1	ENSMUST00000188033.1,ENSMUST00000152855.1	processed_transcript,protein_coding	0	2.42732	1.0119	2.30801	0	0.690025	2.59888	0.49143	0	0.599453
ENSMUSG00000026205	Slc23a3	ENSMUST00000188080.1,ENSMUST00000027405.5	retained_intron,protein_coding	0	0	0	1.21933	1.58547	0.439107	0	0.266191	0	0.578782
ENSMUSG00000033159	Cnppd1	ENSMUST00000189403.6,ENSMUST00000168720.7,ENSMUST00000189043.1,ENSMUST00000190679.6,ENSMUST00000041213.11,ENSMUST00000188037.1,ENSMUST00000189809.1,ENSMUST00000187888.1	retained_intron,protein_coding	121.74	104.964	102.244	138.611	135.822	113.525	125.405	122.857	122.648	115.818
ENSMUSG00000049339	Fam134a	ENSMUST00000097694.10,ENSMUST00000189345.1,ENSMUST00000188873.6,ENSMUST00000186037.6,ENSMUST00000190240.6,ENSMUST00000189650.6,ENSMUST00000187901.1,ENSMUST00000188977.1	nonsense_mediated_decay,retained_intron,protein_coding	101.498	96.5508	76.2722	88.227	102.074	107.142	118.963	100.682	105.475	82.5798
ENSMUSG00000026197	Zfand2b	ENSMUST00000162768.7,ENSMUST00000027394.11,ENSMUST00000160903.7,ENSMUST00000161657.7,ENSMUST00000160033.7,ENSMUST00000160439.7,ENSMUST00000186227.1,ENSMUST00000161106.7,ENSMUST00000160282.1	retained_intron,protein_coding	21.3422	15.0588	21.0813	25.1268	19.9317	22.2847	32.1017	21.2953	29.1532	24.1642
ENSMUSG00000026198	Abcb6	ENSMUST00000161215.1,ENSMUST00000161103.1,ENSMUST00000160081.7,ENSMUST00000027396.14,ENSMUST00000160757.1,ENSMUST00000159219.7	retained_intron,protein_coding	1.47687	0.895516	2.57192	0	0	0	0.109812	0	0	0
ENSMUSG00000033124	Atg9a	ENSMUST00000188430.6,ENSMUST00000040689.14,ENSMUST00000187785.1,ENSMUST00000188347.6,ENSMUST00000186744.1,ENSMUST00000189702.6,ENSMUST00000189820.6,ENSMUST00000189665.6,ENSMUST00000187601.6	nonsense_mediated_decay,retained_intron,protein_coding	22.3847	17.7689	28.5019	23.8204	29.218	26.0955	36.7504	22.9744	18.7699	22.5932
ENSMUSG00000026199	Ankzf1	ENSMUST00000145459.8,ENSMUST00000134233.8,ENSMUST00000127625.2,ENSMUST00000134378.8,ENSMUST00000151887.8,ENSMUST00000127860.1,ENSMUST00000152233.8,ENSMUST00000131788.8	nonsense_mediated_decay,retained_intron,protein_coding	11.6702	15.5537	21.7138	21.164	15.2507	14.663	11.0178	22.5444	14.0219	22.6965
ENSMUSG00000026200	Glb1l	ENSMUST00000132507.7,ENSMUST00000113623.7,ENSMUST00000186173.6,ENSMUST00000186148.1,ENSMUST00000131408.1,ENSMUST00000153584.1,ENSMUST00000185449.1,ENSMUST00000155716.7,ENSMUST00000189663.6,ENSMUST00000146713.1,ENSMUST00000185448.1,ENSMUST00000143193.1	nonsense_mediated_decay,processed_transcript,retained_intron,protein_coding	2.25874	2.12096	6.36656	8.79657	7.09688	3.70104	8.78496	4.0543	5.99039	7.79289
ENSMUSG00000026201	Stk16	ENSMUST00000186492.1,ENSMUST00000123825.7,ENSMUST00000126328.1,ENSMUST00000135484.7,ENSMUST00000139627.2,ENSMUST00000186350.1,ENSMUST00000189698.6,ENSMUST00000156012.1,ENSMUST00000145144.1,ENSMUST00000191108.6,ENSMUST00000142052.7,ENSMUST00000144355.7,ENSMUST00000027401.10,ENSMUST00000189242.1,ENSMUST00000131738.7,ENSMUST00000188460.2	nonsense_mediated_decay,processed_transcript,retained_intron,protein_coding	41.3523	34.2653	34.5734	32.5299	35.3334	33.7485	40.2644	42.0377	19.4798	27.2648
ENSMUSG00000026202	Tuba4a	ENSMUST00000186758.6,ENSMUST00000079464.12,ENSMUST00000190717.6,ENSMUST00000186213.6,ENSMUST00000187103.1,ENSMUST00000186971.1,ENSMUST00000189131.1,ENSMUST00000188593.1	retained_intron,protein_coding	97.8497	111.068	58.6482	140.919	189.804	84.3398	110.691	146.159	178.159	93.0393
ENSMUSG00000026203	Dnajb2	ENSMUST00000188346.6,ENSMUST00000187058.6,ENSMUST00000190445.1,ENSMUST00000185403.6,ENSMUST00000188290.6,ENSMUST00000188931.6,ENSMUST00000190379.1,ENSMUST00000188628.1,ENSMUST00000186600.1,ENSMUST00000055223.13,ENSMUST00000082158.12,ENSMUST00000185654.2	nonsense_mediated_decay,retained_intron,protein_coding	22.153	24.8623	18.0034	29.7429	27.104	18.8973	12.2989	21.2134	22.0979	26.4173
ENSMUSG00000026209	Dnpep	ENSMUST00000188652.6,ENSMUST00000191254.6,ENSMUST00000187000.6,ENSMUST00000186278.1,ENSMUST00000187836.6,ENSMUST00000185419.6,ENSMUST00000189282.2,ENSMUST00000189551.6,ENSMUST00000187075.6,ENSMUST00000185797.6,ENSMUST00000190005.1,ENSMUST00000113605.9,ENSMUST00000187791.1,ENSMUST00000066668.13	retained_intron,protein_coding	57.7716	32.8042	59.2806	32.1815	19.5542	40.931	53.2222	38.5158	35.5873	36.732
ENSMUSG00000026208	Des	ENSMUST00000144894.1,ENSMUST00000027409.9,ENSMUST00000125948.1	retained_intron,protein_coding	5.24143	6.88133	3.1622	5.09505	9.96583	4.28129	5.89325	2.82572	0	1.67433
ENSMUSG00000026207	Speg	ENSMUST00000187214.1,ENSMUST00000113587.7,ENSMUST00000125118.1,ENSMUST00000113590.7,ENSMUST00000113588.7,ENSMUST00000132222.1,ENSMUST00000087122.11,ENSMUST00000113589.7,ENSMUST00000125306.1,ENSMUST00000143679.1,ENSMUST00000137868.7,ENSMUST00000132228.1,ENSMUST00000122266.2,ENSMUST00000148515.7,ENSMUST00000146705.1	nonsense_mediated_decay,processed_transcript,retained_intron,protein_coding	0.95562	0	2.23462	1.48061	2.64246	2.10144	0	1.29	2.08554	2.70787
ENSMUSG00000033021	Gmppa	ENSMUST00000135453.1,ENSMUST00000124539.1,ENSMUST00000145166.7,ENSMUST00000140287.7,ENSMUST00000131545.7,ENSMUST00000143730.7,ENSMUST00000132291.7,ENSMUST00000141124.1,ENSMUST00000037796.13,ENSMUST00000188097.1,ENSMUST00000133418.7,ENSMUST00000113584.7,ENSMUST00000144874.7	nonsense_mediated_decay,retained_intron,protein_coding	89.7994	41.123	102.708	72.55	42.3548	47.4549	98.6478	59.7087	36.0754	57.5062
ENSMUSG00000033007	Asic4	ENSMUST00000113577.7,ENSMUST00000037708.9	protein_coding	0	0	0	0	0	0.0156824	0	0	0	0
ENSMUSG00000032997	Chpf	ENSMUST00000124042.1,ENSMUST00000143496.7,ENSMUST00000094818.3,ENSMUST00000138683.1,ENSMUST00000079205.13	nonsense_mediated_decay,retained_intron,protein_coding	53.6885	50.9737	54.7271	61.097	46.1297	61.6161	65.5944	69.1483	72.2396	32.3085
ENSMUSG00000026211	Obsl1	ENSMUST00000150293.1,ENSMUST00000145306.1,ENSMUST00000156499.1,ENSMUST00000127507.7,ENSMUST00000155084.7,ENSMUST00000156705.1,ENSMUST00000145382.1,ENSMUST00000154636.1,ENSMUST00000129403.7,ENSMUST00000132252.1,ENSMUST00000113567.8,ENSMUST00000113565.2,ENSMUST00000138352.1	processed_transcript,retained_intron,protein_coding	1.76645	0.989781	1.56002	0	0.830486	0.250918	1.46416	1.00334	0.13312	0.330733
ENSMUSG00000051703	Tmem198	ENSMUST00000050899.6,ENSMUST00000148980.1,ENSMUST00000113575.8,ENSMUST00000187411.1	protein_coding	4.05415	3.29927	3.12003	6.44501	2.79345	2.03871	0	5.79478	6.61161	1.3436
ENSMUSG00000026213	Stk11ip	ENSMUST00000129652.1,ENSMUST00000027414.15,ENSMUST00000146575.7,ENSMUST00000140963.7,ENSMUST00000156838.7,ENSMUST00000129794.1,ENSMUST00000113553.1,ENSMUST00000154303.1,ENSMUST00000150560.1	processed_transcript,retained_intron,protein_coding	30.8405	28.2323	34.1517	37.5379	30.6525	32.4155	33.7855	36.1611	50.8961	55.7285
ENSMUSG00000006576	Slc4a3	ENSMUST00000132612.7,ENSMUST00000129703.7,ENSMUST00000027415.11,ENSMUST00000150142.7,ENSMUST00000142257.1,ENSMUST00000154101.7,ENSMUST00000189794.1,ENSMUST00000132110.1,ENSMUST00000124341.7,ENSMUST00000145258.2,ENSMUST00000145516.1,ENSMUST00000138814.1	nonsense_mediated_decay,retained_intron,protein_coding	0	0.942648	1.13839	1.7419	0.528491	0	0	0.675716	2.79551	1.09555
ENSMUSG00000082012	Gm5257	ENSMUST00000121823.1	processed_pseudogene	0	0	0	0.0435474	0	0.0470471	0	0	0	0
ENSMUSG00000026235	Epha4	ENSMUST00000188952.6,ENSMUST00000027451.12,ENSMUST00000189934.1,ENSMUST00000186930.1,ENSMUST00000190149.6,ENSMUST00000187346.1,ENSMUST00000188797.6	nonsense_mediated_decay,retained_intron,protein_coding	0	0.68342	0.337301	0.827401	0.301995	0	0	1.57667	0.843091	0
ENSMUSG00000032908	Sgpp2	ENSMUST00000036172.9	protein_coding	19.6916	5.0903	26.8576	2.43865	7.24788	8.73509	17.4967	6.14287	5.28041	5.37441
ENSMUSG00000026245	Farsb	ENSMUST00000189931.6,ENSMUST00000189529.6,ENSMUST00000170217.7,ENSMUST00000068333.13,ENSMUST00000188247.6,ENSMUST00000191021.1,ENSMUST00000190441.1	nonsense_mediated_decay,processed_transcript,retained_intron,protein_coding	49.4316	51.3979	29.3873	30.7445	23.7821	29.3731	31.1134	30.0182	26.0915	40.1014
ENSMUSG00000012187	Mogat1	ENSMUST00000152111.1,ENSMUST00000125458.1,ENSMUST00000149732.7,ENSMUST00000134947.7,ENSMUST00000012331.6,ENSMUST00000113524.7	processed_transcript,protein_coding	0	0	1.09623	0	0	0.580248	0	0	0	0
ENSMUSG00000032883	Acsl3	ENSMUST00000154777.1,ENSMUST00000134566.7,ENSMUST00000132997.1,ENSMUST00000148608.1,ENSMUST00000135642.1,ENSMUST00000035779.14,ENSMUST00000142704.7	retained_intron,protein_coding	15.3189	12.0423	17.3288	12.9336	11.6268	4.83017	18.7779	12.2243	8.87465	14.3042
ENSMUSG00000079470	Utp14b	ENSMUST00000151622.1,ENSMUST00000053760.11	protein_coding	3.56186	2.66298	11.7212	11.5401	13.7408	2.52486	5.85664	3.48096	7.67657	15.1724
ENSMUSG00000099377	Gm6159	ENSMUST00000191249.1	processed_pseudogene	0.144791	0.117831	0.16865	0.217737	0.301995	0.219553	0.146416	0.32762	0.843091	0.0826832
ENSMUSG00000072978	Gm5830	ENSMUST00000049117.6	processed_pseudogene	0.202707	0.212096	0.126488	0.217737	0.377494	0.313648	0.292832	0.675716	0	0.103354
ENSMUSG00000050711	Scg2	ENSMUST00000185234.1,ENSMUST00000049972.5	protein_coding	0	0	0.758927	0	0	0	0	0	0	0
ENSMUSG00000054702	Ap1s3	ENSMUST00000159312.1,ENSMUST00000160706.1,ENSMUST00000162342.7	nonsense_mediated_decay,protein_coding	17.9251	16.4963	30.0198	17.5061	24.6881	14.3964	14.971	28.6667	31.3719	31.6057
ENSMUSG00000073643	Wdfy1	ENSMUST00000143368.7,ENSMUST00000130714.7,ENSMUST00000127771.7,ENSMUST00000113514.7,ENSMUST00000113512.7,ENSMUST00000186464.1,ENSMUST00000138319.1,ENSMUST00000113515.7,ENSMUST00000113510.7,ENSMUST00000113511.7,ENSMUST00000125641.1,ENSMUST00000187005.6,ENSMUST00000048820.13,ENSMUST00000113513.7	nonsense_mediated_decay,processed_transcript,retained_intron,protein_coding	4.83602	6.36288	9.31794	16.7222	14.5713	12.3891	7.10118	7.43288	9.36275	13.0639
ENSMUSG00000026248	Mrpl44	ENSMUST00000189176.1,ENSMUST00000027464.8	retained_intron,protein_coding	25.7438	17.2269	19.9851	16.069	7.70087	15.7922	12.8114	17.4662	12.2914	18.8518
ENSMUSG00000026249	Serpine2	ENSMUST00000191529.1,ENSMUST00000189793.6,ENSMUST00000153862.1,ENSMUST00000190724.1,ENSMUST00000027467.10,ENSMUST00000191026.1	retained_intron,protein_coding	2.20082	1.90886	0.927578	4.65957	5.13391	1.72506	2.30605	0	0.665599	1.96373
ENSMUSG00000067106	Gm5529	ENSMUST00000165691.2	processed_pseudogene	0.984579	1.6732	0.758927	1.30642	1.73647	1.28596	1.28114	0.737145	0.843091	1.03354
ENSMUSG00000100397	Gm28071	ENSMUST00000190355.1	processed_pseudogene	0	0	0.0843252	0.130642	0.150997	0.0156824	0	0	0	0
ENSMUSG00000043230	Fam124b	ENSMUST00000058748.1,ENSMUST00000161427.1	processed_transcript,protein_coding	5.21247	2.26236	0	5.96599	3.62394	1.64665	0	8.1905	9.05214	0.310062
ENSMUSG00000004364	Cul3	ENSMUST00000170897.7,ENSMUST00000167794.1,ENSMUST00000164108.7,ENSMUST00000167293.1,ENSMUST00000163119.7,ENSMUST00000168372.1	nonsense_mediated_decay,retained_intron,protein_coding	62.318	81.9633	70.3694	49.5134	46.8847	78.4746	49.0494	63.2921	60.7913	70.6321
ENSMUSG00000090637	Gm6189	ENSMUST00000164487.2	processed_pseudogene	0	0.471324	0	0	0.905985	0.674342	0	0.737145	1.59744	0
ENSMUSG00000038608	Dock10	ENSMUST00000190595.6,ENSMUST00000077946.11,ENSMUST00000187698.1,ENSMUST00000191449.1,ENSMUST00000189486.6,ENSMUST00000186835.1,ENSMUST00000191505.1,ENSMUST00000187774.6,ENSMUST00000187885.1,ENSMUST00000186087.6,ENSMUST00000190983.6	retained_intron,protein_coding	109.057	223.313	265.793	244.301	192.069	259.653	130.383	209.902	232.427	209.581
ENSMUSG00000101986	Gm6198	ENSMUST00000191337.1	processed_pseudogene	0.0289582	0	0	0	0	0	0.036604	0	0	0
ENSMUSG00000087008	Gm5530	ENSMUST00000117185.1	processed_pseudogene	0.115833	0.0942648	0.0421626	0.348379	0.150997	0.141141	0.036604	0.880479	0.177493	0.0206708
ENSMUSG00000100561	Gm7516	ENSMUST00000186198.1	processed_pseudogene	0.115833	0.164963	0.16865	0.0870948	0.679489	0.0784119	0	0.470954	1.02058	0.0413416
ENSMUSG00000055980	Irs1	ENSMUST00000069799.2	protein_coding	0	0	0	0	0	0.2666	0	0.81905	0	0
ENSMUSG00000026142	Rhbdd1	ENSMUST00000140020.1,ENSMUST00000027322.13,ENSMUST00000187475.1	retained_intron,protein_coding	23.2824	32.7806	39.8015	28.6977	22.3476	36.4772	27.9655	28.9125	34.3005	24.0815
ENSMUSG00000067158	Col4a4	ENSMUST00000135271.1,ENSMUST00000087050.6	retained_intron,protein_coding	0	0	0	0	0	0	0	0	0	0.78549
ENSMUSG00000079465	Col4a3	ENSMUST00000125563.7,ENSMUST00000113457.8,ENSMUST00000141994.1,ENSMUST00000152664.1	nonsense_mediated_decay,retained_intron,protein_coding	0	0	0	0	0	0.392059	0	0	0	0
ENSMUSG00000097564	C430014B12Rik	ENSMUST00000187869.1	retained_intron	1.70853	0	0	0	0	0.642978	3.11134	0	0	0
ENSMUSG00000026150	Mff	ENSMUST00000160750.7,ENSMUST00000160744.1,ENSMUST00000161648.7,ENSMUST00000162573.2,ENSMUST00000160632.7,ENSMUST00000159279.7,ENSMUST00000160044.1,ENSMUST00000162003.7,ENSMUST00000188333.1,ENSMUST00000160786.7,ENSMUST00000078332.12,ENSMUST00000161572.7,ENSMUST00000162794.1,ENSMUST00000162056.7,ENSMUST00000160972.7,ENSMUST00000073025.11	processed_transcript,retained_intron,protein_coding	76.913	56.2054	39.6329	33.8799	35.1069	52.1282	39.8618	51.334	51.2955	44.6696
ENSMUSG00000026149	Tm4sf20	ENSMUST00000138787.1,ENSMUST00000027331.2	processed_transcript,protein_coding	0	2.02669	2.57192	0	0	2.666	1.09812	3.91096	3.1505	1.96373
ENSMUSG00000100170	Gm28942	ENSMUST00000186334.1	lincRNA	4.16998	4.10052	4.5114	1.34997	1.13248	9.70739	0	8.90717	8.69715	0.51677
ENSMUSG00000026159	Agfg1	ENSMUST00000190046.6,ENSMUST00000063380.10,ENSMUST00000186043.1,ENSMUST00000187899.6,ENSMUST00000189220.6,ENSMUST00000186302.6,ENSMUST00000190052.6,ENSMUST00000113444.7	protein_coding	66.9224	85.6396	92.1253	72.8983	75.2722	169.715	73.2446	156.111	142.926	62.3638
ENSMUSG00000101784	Gm7553	ENSMUST00000185805.1	processed_pseudogene	0	0.0235662	0	0	0	0	0	0	0	0.0206708
ENSMUSG00000100432	Gm7539	ENSMUST00000189789.1	processed_pseudogene	0	0	0	0	0	0.0156824	0	0	0	0
ENSMUSG00000026166	Ccl20	ENSMUST00000027351.12,ENSMUST00000186832.1,ENSMUST00000113437.8	protein_coding	2.46145	1.17831	0	9.10141	7.47437	0	1.17133	1.2081	1.64181	0
ENSMUSG00000101173	Gm29519	ENSMUST00000186994.1	processed_pseudogene	0	0	0	0	0	0.0156824	0	0	0	0
ENSMUSG00000101896	Gm6244	ENSMUST00000178732.2	processed_pseudogene	0	0	0	0	0	0.0156824	0	0	0	0
ENSMUSG00000079140	Gm6374	ENSMUST00000159051.1	processed_pseudogene	0.0579164	0	0	0	0	0.0940943	0	0	0.0443732	0.0413416
ENSMUSG00000045658	Pid1	ENSMUST00000177458.1,ENSMUST00000176822.1,ENSMUST00000175948.1,ENSMUST00000175996.7,ENSMUST00000187992.1,ENSMUST00000176559.7,ENSMUST00000176720.1,ENSMUST00000168574.8	processed_transcript,retained_intron,protein_coding	100.282	65.1841	29.6403	47.2489	63.4944	66.4776	86.056	37.6353	28.6651	68.1103
ENSMUSG00000036766	Dner	ENSMUST00000049126.12,ENSMUST00000191306.1,ENSMUST00000191546.2,ENSMUST00000185606.2	retained_intron,protein_coding	0	0	0	1.04514	0	0	0	0	0	0
ENSMUSG00000026219	Trip12	ENSMUST00000189841.1,ENSMUST00000190464.6,ENSMUST00000185672.1,ENSMUST00000186648.6,ENSMUST00000187733.1,ENSMUST00000190125.1,ENSMUST00000189496.6,ENSMUST00000186894.6,ENSMUST00000027421.12,ENSMUST00000185909.6,ENSMUST00000187818.1,ENSMUST00000186465.6,ENSMUST00000189670.6,ENSMUST00000191187.1,ENSMUST00000185567.1,ENSMUST00000185720.1,ENSMUST00000190067.6,ENSMUST00000190474.1	nonsense_mediated_decay,retained_intron,protein_coding	81.1119	191.334	197.701	136.303	159.831	210.442	104.761	172.103	216.231	172.787
ENSMUSG00000073633	Fbxo36	ENSMUST00000151737.1,ENSMUST00000097672.3,ENSMUST00000143656.7,ENSMUST00000139562.7	processed_transcript,protein_coding	0.752913	0.471324	1.93948	1.13223	0	1.17618	4.13625	0	0.931838	1.79836
ENSMUSG00000026220	Slc16a14	ENSMUST00000186980.1,ENSMUST00000027422.6	protein_coding	0	0.377059	0	0	0	0.564566	0	0	0	0
ENSMUSG00000096802	Gm15433	ENSMUST00000097671.1	processed_pseudogene	0	1.31971	0	0.0435474	0.226496	0.564566	0	0.184286	0	0
ENSMUSG00000099693	Gm29284	ENSMUST00000188363.1	unprocessed_pseudogene	0	0.0706986	0	0.783853	0	0.501836	0	0.0204762	0.0443732	0.0826832
ENSMUSG00000052477	C130026I21Rik	ENSMUST00000159582.7,ENSMUST00000093506.11,ENSMUST00000161685.7,ENSMUST00000162421.1,ENSMUST00000161267.7,ENSMUST00000064341.8,ENSMUST00000159114.1	processed_transcript,protein_coding	9.29558	9.96851	19.9429	7.14177	11.4003	6.44546	14.6416	13.9648	14.3326	27.4095
ENSMUSG00000064281	Rpl19-ps1	ENSMUST00000121059.1	processed_pseudogene	1.91124	1.34327	2.02381	0.827401	2.03847	1.0664	0.805288	1.9862	1.41994	1.36427
ENSMUSG00000061852	Gm7582	ENSMUST00000160831.2	unprocessed_pseudogene	0	0	1.72867	1.39352	0	0.0940943	0	0	0	0.723478
ENSMUSG00000101279	Gm18342	ENSMUST00000186987.1	unprocessed_pseudogene	0	0	2.06597	0	1.20798	1.09777	0	0.880479	0.443732	1.03354
ENSMUSG00000089844	A530032D15Rik	ENSMUST00000161724.7,ENSMUST00000161675.2,ENSMUST00000160792.7	protein_coding	3.59082	5.79729	10.0769	3.26605	5.51141	2.1328	7.90647	3.19429	5.41353	9.36387
ENSMUSG00000073631	Gm10553	ENSMUST00000097669.1	protein_coding	0	0.801251	0	0.0435474	0	0.548883	0.073208	1.18762	1.9968	0.702807
ENSMUSG00000091199	Gm2619	ENSMUST00000162276.9,ENSMUST00000166777.3	transcribed_unprocessed_pseudogene,processed_transcript	0	1.06048	0.0843252	0	0	0	0	0	0.709972	0.0206708
ENSMUSG00000089716	Gm6264	ENSMUST00000162896.1,ENSMUST00000160802.7	transcribed_unprocessed_pseudogene	0.0579164	0.0471324	0.0843252	0	0	1.27027	0.439248	0.860002	0	0.909515
ENSMUSG00000079457	Gm7609	ENSMUST00000113407.9,ENSMUST00000160058.7,ENSMUST00000161424.2,ENSMUST00000113402.3	transcribed_unprocessed_pseudogene,processed_transcript	0	4.40688	7.58927	1.00159	1.43448	0.59593	2.56228	3.21477	0.887465	2.25312
ENSMUSG00000079455	Gm16026	ENSMUST00000162652.7,ENSMUST00000159695.1,ENSMUST00000094774.4,ENSMUST00000159849.7,ENSMUST00000162923.7,ENSMUST00000163068.7	transcribed_unprocessed_pseudogene	0.0289582	1.20188	0.126488	0.0435474	0.452992	0.0313648	1.61058	0.081905	1.55306	2.56318
ENSMUSG00000089652	Gm16025	ENSMUST00000161923.1,ENSMUST00000161282.1	lincRNA	0	0	0	0	0	0	0	0	0	0.0206708
ENSMUSG00000089937	Gm7281	ENSMUST00000160010.1	unprocessed_pseudogene	0	0.68342	0	0	0	0.627295	0	1.67905	0.976211	0.640795
ENSMUSG00000096292	Gm2666	ENSMUST00000160587.1	processed_pseudogene	0	0.0235662	0.0843252	0	0	0.360695	0	0	0	0
ENSMUSG00000101751	Gm2427	ENSMUST00000189121.1	unprocessed_pseudogene	0	0	0	0.0435474	1.28348	0.0156824	0	0	0.0443732	0.0620124
ENSMUSG00000089714	Gm16092	ENSMUST00000161449.1	lincRNA	0	0	0.337301	0	0	0	0	0	0.976211	0
ENSMUSG00000090186	Gm7592	ENSMUST00000160674.1	transcribed_unprocessed_pseudogene	1.38999	0.777685	1.6865	0	0.150997	0	3.18455	0	0.843091	0
ENSMUSG00000070034	Sp110	ENSMUST00000150114.7,ENSMUST00000093508.6,ENSMUST00000186740.1,ENSMUST00000143363.7,ENSMUST00000131950.7,ENSMUST00000128339.7,ENSMUST00000130727.1,ENSMUST00000152399.7,ENSMUST00000151690.7	processed_transcript,retained_intron,protein_coding	84.9923	101.028	72.0981	89.2722	99.5073	83.838	73.5375	106.251	118.92	128.014
ENSMUSG00000070031	Sp140	ENSMUST00000159234.1,ENSMUST00000161497.1,ENSMUST00000113385.2,ENSMUST00000160119.1,ENSMUST00000080204.10,ENSMUST00000162925.1	nonsense_mediated_decay,processed_transcript,retained_intron,protein_coding	62.8972	63.888	104.732	63.5356	74.0643	59.3108	85.1409	60.4459	81.6468	107.116
ENSMUSG00000026222	Sp100	ENSMUST00000145440.7,ENSMUST00000129951.7,ENSMUST00000155094.7,ENSMUST00000153574.7,ENSMUST00000147552.7,ENSMUST00000066427.10,ENSMUST00000141998.1,ENSMUST00000134283.1,ENSMUST00000132641.7,ENSMUST00000150967.7,ENSMUST00000141709.1,ENSMUST00000140758.1,ENSMUST00000054279.14	nonsense_mediated_decay,processed_transcript,retained_intron,protein_coding	102.28	257.814	171.686	198.489	219.928	212.214	159.118	222.72	250.664	215.038
ENSMUSG00000052760	A630001G21Rik	ENSMUST00000161453.1,ENSMUST00000159325.1,ENSMUST00000162038.7,ENSMUST00000159320.7,ENSMUST00000064788.13,ENSMUST00000159122.7	nonsense_mediated_decay,processed_transcript,protein_coding	20.3866	37.7295	13.2391	40.891	48.1682	20.0578	11.4937	24.9401	39.8028	36.7734
ENSMUSG00000036707	Cab39	ENSMUST00000187623.1,ENSMUST00000113360.7,ENSMUST00000130754.7,ENSMUST00000126962.2,ENSMUST00000097666.3	retained_intron,protein_coding	110.273	134.634	124.253	91.0141	103.207	120.943	94.9142	119.704	123.047	145.295
ENSMUSG00000026223	Itm2c	ENSMUST00000027425.15,ENSMUST00000139837.1,ENSMUST00000185569.1	retained_intron,protein_coding	558.661	413.54	388.402	480.546	381.42	399.022	550.598	423.879	331.379	373.707
ENSMUSG00000026224	4933407L21Rik	ENSMUST00000188949.1,ENSMUST00000027426.10,ENSMUST00000129392.1	retained_intron,protein_coding	0	0.754119	0.421626	0	0	0	0	0	0	0.289391
ENSMUSG00000049608	Gpr55	ENSMUST00000086975.5	protein_coding	61.4493	105.459	163.549	138.394	102.603	239.219	153.554	251.551	233.359	105.173
ENSMUSG00000100108	Gm28100	ENSMUST00000186560.1	lincRNA	2.11395	1.01335	3.58382	2.26446	4.60542	0.737072	2.48907	1.86334	1.77493	2.17043
ENSMUSG00000099342	Gm18180	ENSMUST00000187562.1	processed_pseudogene	0.0289582	0.353493	0.96974	0.0435474	0	0.0784119	0.036604	0	0	0.103354
ENSMUSG00000026227	2810459M11Rik	ENSMUST00000165824.2,ENSMUST00000027429.10	protein_coding	1.18729	2.35662	1.18055	2.04673	4.45443	0	0	1.51524	0	1.75702
ENSMUSG00000026229	Psmd1	ENSMUST00000139715.7,ENSMUST00000147807.7,ENSMUST00000149946.1,ENSMUST00000143200.7,ENSMUST00000152184.1,ENSMUST00000133480.7,ENSMUST00000189234.1,ENSMUST00000027432.8,ENSMUST00000127104.1	nonsense_mediated_decay,processed_transcript,retained_intron,protein_coding	85.4846	66.9752	77.4106	55.0439	54.7366	50.7011	72.9152	55.6749	54.1797	48.9485
ENSMUSG00000062590	Armc9	ENSMUST00000156675.7,ENSMUST00000123618.7,ENSMUST00000135973.7,ENSMUST00000153653.1,ENSMUST00000150059.7,ENSMUST00000027434.14,ENSMUST00000113309.8,ENSMUST00000131412.7,ENSMUST00000153389.7,ENSMUST00000126579.1,ENSMUST00000155168.7,ENSMUST00000186509.6,ENSMUST00000134858.7	nonsense_mediated_decay,processed_transcript,retained_intron,protein_coding	5.8206	3.36997	6.53521	7.35951	5.66241	4.37538	1.72039	8.25193	6.56724	7.9996
ENSMUSG00000079445	B3gnt7	ENSMUST00000189618.1,ENSMUST00000188695.1,ENSMUST00000113306.3	retained_intron,protein_coding	1.96916	18.5466	11.0888	19.7705	21.9701	14.0357	7.24759	19.391	29.7301	40.246
ENSMUSG00000026234	Ncl	ENSMUST00000185785.1,ENSMUST00000186050.1,ENSMUST00000185676.6,ENSMUST00000027438.7,ENSMUST00000189504.1,ENSMUST00000188682.1	retained_intron,protein_coding	181.452	394.828	434.654	461.951	457.22	377.647	253.08	449.29	444.975	421.209
ENSMUSG00000073627	C130036L24Rik	ENSMUST00000127284.1,ENSMUST00000190804.1,ENSMUST00000137643.1	processed_transcript,retained_intron	0	1.10761	1.3492	0.827401	1.50997	1.28596	0	0.470954	4.12671	0.992198
ENSMUSG00000026237	Nmur1	ENSMUST00000212614.1,ENSMUST00000027440.5,ENSMUST00000212541.1,ENSMUST00000212058.1	protein_coding	4.08311	114.06	17.4132	42.5894	24.3106	2.43077	2.7087	2.0681	6.25663	3.24532
ENSMUSG00000026238	Ptma	ENSMUST00000045897.14,ENSMUST00000188699.6,ENSMUST00000186255.6,ENSMUST00000186932.1,ENSMUST00000188533.1	processed_transcript,protein_coding	1000.53	797.975	743.285	668.278	630.037	695.686	682.958	692.752	693.199	854.138
ENSMUSG00000026239	Pde6d	ENSMUST00000027444.14,ENSMUST00000150653.1,ENSMUST00000143674.7,ENSMUST00000148683.1,ENSMUST00000146220.1	nonsense_mediated_decay,processed_transcript,retained_intron,protein_coding	24.4407	34.7602	20.4489	20.5108	31.4075	21.7985	16.3254	22.5239	18.7255	23.482
ENSMUSG00000026240	Cops7b	ENSMUST00000121534.7,ENSMUST00000127219.1,ENSMUST00000122884.1,ENSMUST00000138280.7,ENSMUST00000027446.10,ENSMUST00000149542.1	nonsense_mediated_decay,processed_transcript,protein_coding	28.6107	12.113	10.5407	9.62397	7.32338	14.9924	14.3122	17.9577	16.8175	10.232
ENSMUSG00000053333	Dis3l2	ENSMUST00000186682.1,ENSMUST00000190618.6,ENSMUST00000189044.6,ENSMUST00000188121.6,ENSMUST00000065694.7,ENSMUST00000168237.7	nonsense_mediated_decay,processed_transcript,retained_intron,protein_coding	15.0293	24.2732	24.37	17.2012	15.9302	25.625	10.9812	31.8201	38.4716	22.0764
ENSMUSG00000084106	Gm6136	ENSMUST00000120149.1	processed_pseudogene	17.288	15.9308	14.7148	8.01272	11.7023	11.4325	7.61363	13.801	18.548	15.6478
ENSMUSG00000079440	Alpi	ENSMUST00000113270.2	protein_coding	0	2.59228	3.4995	2.00318	0	2.25826	0.805288	14.7634	3.59423	0.888844
ENSMUSG00000036480	Prss56	ENSMUST00000044533.8	protein_coding	0	0	0.379464	0	0	0	0	0	0	0
ENSMUSG00000026251	Chrnd	ENSMUST00000189970.1,ENSMUST00000073252.8,ENSMUST00000186373.1	retained_intron,protein_coding	0	0	0.463789	0	0.60399	0	0	0.757621	0	0.930186
ENSMUSG00000026254	Eif4e2	ENSMUST00000113233.7,ENSMUST00000113235.7,ENSMUST00000123735.7,ENSMUST00000113231.3,ENSMUST00000113232.7,ENSMUST00000076362.11,ENSMUST00000113230.7,ENSMUST00000050876.13	protein_coding	97.0968	121.79	94.36	65.1034	83.5016	118.935	104.797	93.5765	94.515	82.2491
ENSMUSG00000026255	Efhd1	ENSMUST00000150831.1,ENSMUST00000027472.6,ENSMUST00000118687.7	nonsense_mediated_decay,processed_transcript,protein_coding	1.65062	0	0	0.740306	1.35898	0.360695	0	0.757621	0	0
ENSMUSG00000048000	Gigyf2	ENSMUST00000173152.1,ENSMUST00000173663.1,ENSMUST00000173636.1,ENSMUST00000172736.7,ENSMUST00000172964.7,ENSMUST00000172976.1,ENSMUST00000164992.8,ENSMUST00000173148.1,ENSMUST00000174671.7,ENSMUST00000174535.1,ENSMUST00000174583.7,ENSMUST00000187038.1,ENSMUST00000174501.7,ENSMUST00000173235.7,ENSMUST00000174334.7,ENSMUST00000173850.7,ENSMUST00000174482.1,ENSMUST00000174605.1,ENSMUST00000027475.14…	nonsense_mediated_decay,processed_transcript,retained_intron,protein_coding	39.499	74.7049	81.922	66.1049	66.4389	69.3945	34.4078	74.5335	86.2172	37.6002
ENSMUSG00000079436	Kcnj13	ENSMUST00000174179.1,ENSMUST00000113212.3	protein_coding	0	0.0235662	0	0	0	0	0	0	0	0
ENSMUSG00000026259	Ngef	ENSMUST00000166463.1,ENSMUST00000068681.11,ENSMUST00000168235.1,ENSMUST00000027477.14	retained_intron,protein_coding	0	0.400626	2.31894	0	0	0	0	2.08858	0	0
ENSMUSG00000091123	Gm17181	ENSMUST00000168856.1	processed_pseudogene	0	0	0	0	0	0	0	0.0409525	0	0.0206708
ENSMUSG00000090994	Gm6153	ENSMUST00000172004.1	processed_pseudogene	0.0289582	0.0235662	0.0421626	0.0435474	0	0	0	0	0.0443732	0
ENSMUSG00000026288	Inpp5d	ENSMUST00000164592.7,ENSMUST00000165554.1,ENSMUST00000042275.14,ENSMUST00000170300.7,ENSMUST00000072999.12,ENSMUST00000168783.7,ENSMUST00000169754.7,ENSMUST00000163548.1,ENSMUST00000163576.1,ENSMUST00000167032.1,ENSMUST00000163222.1	nonsense_mediated_decay,processed_transcript,retained_intron,protein_coding	177.021	269.762	249.645	393.015	391.385	294.923	271.309	344.083	353.211	366.969
ENSMUSG00000026289	Atg16l1	ENSMUST00000113190.2,ENSMUST00000151037.7,ENSMUST00000139628.1,ENSMUST00000134603.1,ENSMUST00000137638.7,ENSMUST00000133072.7,ENSMUST00000127884.1,ENSMUST00000129431.1,ENSMUST00000027512.12,ENSMUST00000144047.7,ENSMUST00000113186.7	retained_intron,protein_coding	14.0158	21.5866	24.623	37.4943	34.6539	29.7495	19.8394	21.0701	23.9172	28.0916
ENSMUSG00000056055	Sag	ENSMUST00000128761.7,ENSMUST00000156381.7,ENSMUST00000145385.1,ENSMUST00000177757.1,ENSMUST00000144334.7,ENSMUST00000130886.7,ENSMUST00000136708.1,ENSMUST00000155393.7,ENSMUST00000077772.11	processed_transcript,retained_intron,protein_coding	0	1.62607	0.674602	0	0.452992	0.533201	0.9151	0	1.06496	2.14976
ENSMUSG00000070738	Dgkd	ENSMUST00000185260.6,ENSMUST00000190061.6,ENSMUST00000189448.1,ENSMUST00000189726.1,ENSMUST00000191589.1,ENSMUST00000190243.1,ENSMUST00000027517.13	retained_intron,protein_coding	82.0096	122.403	135.848	150.543	130.839	141.659	140.12	121.26	134.584	171.712
ENSMUSG00000005501	Usp40	ENSMUST00000189586.1,ENSMUST00000187758.6,ENSMUST00000040783.10,ENSMUST00000188332.6,ENSMUST00000187871.1,ENSMUST00000189409.6,ENSMUST00000186670.1,ENSMUST00000190446.1,ENSMUST00000186315.1	nonsense_mediated_decay,retained_intron,protein_coding	13.8131	6.66924	12.6488	4.57248	8.45586	9.84853	4.5389	6.94145	9.58462	10.6455
ENSMUSG00000084021	Gm5832	ENSMUST00000121704.1	processed_pseudogene	0.0289582	0.0235662	0	0	0	0	0	0.0409525	0	0
ENSMUSG00000090124	Ugt1a7c	ENSMUST00000126203.7,ENSMUST00000113135.5,ENSMUST00000058237.13,ENSMUST00000150634.7	nonsense_mediated_decay,protein_coding	24.9909	16.8734	8.6855	11.061	12.6838	13.5339	28.3681	9.99241	6.07913	12.3198
ENSMUSG00000090145	Ugt1a6b	ENSMUST00000113137.1,ENSMUST00000113138.7	protein_coding	0	0	0	0	0	0.32933	0	0	0	0
ENSMUSG00000081261	Gm15370	ENSMUST00000117158.1	unprocessed_pseudogene	0	0	0	0	0	0.721389	0	0	0	0
ENSMUSG00000054545	Ugt1a6a	ENSMUST00000113134.7,ENSMUST00000014263.5,ENSMUST00000140092.7,ENSMUST00000124852.1	retained_intron,protein_coding	0	0.777685	0	1.26287	0	0.548883	0	0	1.1537	0.76482
ENSMUSG00000081984	Dnajb3	ENSMUST00000119972.3	protein_coding	0	0	1.05407	2.52575	0	0	0	0	0	2.14976
ENSMUSG00000089960	Ugt1a1	ENSMUST00000073049.6	protein_coding	0	0	0	0	0	0.407742	0.9151	1.14667	0.709972	0
ENSMUSG00000079429	Mroh2a	ENSMUST00000142632.1,ENSMUST00000135948.1,ENSMUST00000148474.1,ENSMUST00000113130.7,ENSMUST00000061013.12	processed_transcript,retained_intron,protein_coding	1.82437	0	4.5114	5.13859	0	1.52119	0.988308	1.02381	2.08554	3.57605
ENSMUSG00000044783	Hjurp	ENSMUST00000126739.1,ENSMUST00000065420.11,ENSMUST00000148384.1,ENSMUST00000128532.1,ENSMUST00000054674.14,ENSMUST00000147393.1,ENSMUST00000127446.1	retained_intron,protein_coding	111.779	97.6348	119.067	130.033	123.742	130.117	212.157	128.611	119.586	169.604
ENSMUSG00000062310	Glrp1	ENSMUST00000067625.8	protein_coding	0	0.966215	0.463789	0.479021	0.830486	2.1328	0	1.65858	1.10933	0
ENSMUSG00000100798	Gm19589	ENSMUST00000189394.1	lincRNA	0	0	0	1.21933	0	0	0	0	0	0
ENSMUSG00000100367	Gm29336	ENSMUST00000186042.1	lincRNA	1.04249	0	0.96974	0.522569	0	0.313648	0	1.33096	0.709972	0
ENSMUSG00000049866	Arl4c	ENSMUST00000051236.10,ENSMUST00000159814.1,ENSMUST00000187810.1	nonsense_mediated_decay,protein_coding	227.843	207.477	125.729	224.226	258.357	176.913	348.068	197.882	156.46	282.074
ENSMUSG00000036206	Sh3bp4	ENSMUST00000123745.1,ENSMUST00000066279.10	processed_transcript,protein_coding	12.481	9.02586	23.2316	26.6075	26.2736	22.2847	14.6782	12.9615	11.892	18.1903
ENSMUSG00000102083	Gm5259	ENSMUST00000191231.1	processed_pseudogene	0	0	0	0	0	0.0156824	0	0	0	0
ENSMUSG00000055013	Agap1	ENSMUST00000185417.1,ENSMUST00000190096.6,ENSMUST00000027521.14,ENSMUST00000212924.1,ENSMUST00000074945.6,ENSMUST00000212721.1	retained_intron,protein_coding	9.87474	18.9001	18.8467	21.7737	18.3462	16.5449	16.9111	8.94812	12.6907	18.9345
ENSMUSG00000044337	Ackr3	ENSMUST00000159654.1,ENSMUST00000065587.4	protein_coding	4.02519	4.92534	5.8606	4.35474	8.83335	5.09677	15.8495	2.58001	2.4849	4.89898
ENSMUSG00000034432	Cops8	ENSMUST00000191510.6,ENSMUST00000186152.6,ENSMUST00000186750.1,ENSMUST00000189107.1,ENSMUST00000190700.1,ENSMUST00000190057.6,ENSMUST00000036153.11,ENSMUST00000189309.6,ENSMUST00000186882.1	processed_transcript,retained_intron,protein_coding	41.526	27.8553	31.369	40.2378	44.4688	38.5316	25.9888	39.8263	40.1578	34.7269
ENSMUSG00000048126	Col6a3	ENSMUST00000097653.10,ENSMUST00000188587.6,ENSMUST00000187753.1,ENSMUST00000145750.1,ENSMUST00000136916.7,ENSMUST00000130846.8,ENSMUST00000150769.1,ENSMUST00000056925.15	retained_intron,protein_coding	7.44226	1.01335	4.13194	6.53211	7.02138	3.04238	0	1.45381	0.354986	1.13689
ENSMUSG00000026303	Mlph	ENSMUST00000136220.1,ENSMUST00000125149.1,ENSMUST00000027528.6	retained_intron,protein_coding	0	0	2.57192	0	0.60399	1.20754	0	0.348096	0.665599	0
ENSMUSG00000026304	Rab17	ENSMUST00000130042.1,ENSMUST00000027529.11,ENSMUST00000135819.1,ENSMUST00000128226.7,ENSMUST00000131428.7	processed_transcript,protein_coding	0	1.17831	1.43353	0	1.05698	2.05439	0	1.35143	1.37557	0
ENSMUSG00000026305	Lrrfip1	ENSMUST00000188094.6,ENSMUST00000068167.12,ENSMUST00000185531.6,ENSMUST00000097649.9,ENSMUST00000189617.2,ENSMUST00000187375.1,ENSMUST00000187532.1,ENSMUST00000189505.6,ENSMUST00000188708.1,ENSMUST00000068116.12,ENSMUST00000186762.6,ENSMUST00000097650.9	processed_transcript,retained_intron,protein_coding	56.5264	146.11	113.08	175.627	174.327	142.38	78.1496	139.546	167.065	105.71
ENSMUSG00000070732	Rbm44	ENSMUST00000190965.1,ENSMUST00000185229.1,ENSMUST00000094698.1,ENSMUST00000188818.1	retained_intron,protein_coding	0	0	0	0	0	0	0.9151	0	0	0
ENSMUSG00000100018	Gm7776	ENSMUST00000191211.1	processed_pseudogene	0.0868746	0.117831	0.16865	0.0870948	0	0.0313648	0	0.122857	0.221866	0.103354
ENSMUSG00000034353	Ramp1	ENSMUST00000188475.6,ENSMUST00000097648.5,ENSMUST00000165855.7	protein_coding	23.6878	12.8907	9.06496	4.65957	14.1183	12.342	21.9258	7.78097	7.6322	15.9579
ENSMUSG00000034343	Ube2f	ENSMUST00000171112.7,ENSMUST00000189589.1,ENSMUST00000191368.6,ENSMUST00000059743.11,ENSMUST00000188576.1,ENSMUST00000187494.1,ENSMUST00000191533.1,ENSMUST00000185950.1,ENSMUST00000171165.7,ENSMUST00000185697.1,ENSMUST00000178627.7	retained_intron,protein_coding	93.7666	67.7528	40.5604	63.4921	63.4189	59.7499	65.7774	62.6778	45.2607	57.6509
ENSMUSG00000083064	Gm7785	ENSMUST00000117121.1	processed_pseudogene	0.144791	0.0942648	0.126488	0.17419	0.0754987	1.20754	0.292832	0.102381	0.0887465	0.124025
ENSMUSG00000026307	Scly	ENSMUST00000153621.7,ENSMUST00000142488.7,ENSMUST00000142802.1,ENSMUST00000147523.7,ENSMUST00000123651.7,ENSMUST00000145843.2,ENSMUST00000027532.12,ENSMUST00000154045.7,ENSMUST00000124832.7,ENSMUST00000137074.2	nonsense_mediated_decay,processed_transcript,retained_intron,protein_coding	50.4452	66.4803	54.8536	41.4136	37.3719	69.9905	49.4154	76.5607	62.6106	41.3209
ENSMUSG00000049515	Espnl	ENSMUST00000176156.1,ENSMUST00000088904.9	protein_coding	0	0	0	0	0.830486	0	0	0	0	1.26092
ENSMUSG00000026308	Klhl30	ENSMUST00000027533.8	protein_coding	2.08499	1.10761	0	0	0	0	0	0	0	0
ENSMUSG00000047443	Erfe	ENSMUST00000190998.1,ENSMUST00000086861.11	protein_coding	0	0.518457	0	0	0	0	0	0	0.798718	0.227379
ENSMUSG00000026309	Ilkap	ENSMUST00000187678.6,ENSMUST00000190519.1,ENSMUST00000187105.6,ENSMUST00000187231.1,ENSMUST00000186433.1,ENSMUST00000191230.6,ENSMUST00000186986.6,ENSMUST00000187306.6,ENSMUST00000189651.1,ENSMUST00000187049.6,ENSMUST00000190747.6,ENSMUST00000185886.6,ENSMUST00000027534.12	nonsense_mediated_decay,processed_transcript,retained_intron,protein_coding	32.7517	43.079	42.6264	40.5862	44.9217	47.0471	53.4052	46.7678	50.1418	37.0421
ENSMUSG00000100253	1700020N18Rik	ENSMUST00000188956.1	lincRNA	0	0	0	0	0	0	0	0	0.754345	0
ENSMUSG00000067071	Hes6	ENSMUST00000086851.1,ENSMUST00000155752.1,ENSMUST00000150520.1,ENSMUST00000132188.7,ENSMUST00000126136.7	processed_transcript,retained_intron,protein_coding	36.024	28.6801	30.7787	20.206	32.691	35.1599	30.1251	38.2087	30.2182	30.5101
ENSMUSG00000055866	Per2	ENSMUST00000185298.1,ENSMUST00000069620.9	processed_transcript,protein_coding	2.46145	8.20104	6.32439	16.8964	10.6453	10.664	8.45553	6.34764	5.32479	12.3818
ENSMUSG00000034292	Traf3ip1	ENSMUST00000047242.8,ENSMUST00000187588.1,ENSMUST00000189341.6	retained_intron,protein_coding	2.02707	5.51449	2.57192	8.53529	11.0228	13.4555	5.63702	9.99241	6.25663	8.59905
ENSMUSG00000026311	Asb1	ENSMUST00000188081.6,ENSMUST00000027538.8,ENSMUST00000186068.1,ENSMUST00000188879.1,ENSMUST00000185718.6,ENSMUST00000190484.6,ENSMUST00000086843.10	processed_transcript,protein_coding	15.927	18.3345	12.8174	10.7562	8.15386	24.1195	11.0544	20.8039	21.2992	11.3276
ENSMUSG00000007805	Twist2	ENSMUST00000186075.1,ENSMUST00000007949.3	protein_coding	0	0	0	0	0	0.454789	0	0	0	0
ENSMUSG00000026313	Hdac4	ENSMUST00000186002.2,ENSMUST00000185341.6,ENSMUST00000187622.1,ENSMUST00000191327.1,ENSMUST00000212408.1,ENSMUST00000212867.1,ENSMUST00000097644.8,ENSMUST00000185267.1,ENSMUST00000189303.6,ENSMUST00000008995.14,ENSMUST00000187308.1,ENSMUST00000189730.1	processed_transcript,retained_intron,protein_coding	11.062	22.1051	24.8338	44.7232	33.4459	50.5443	11.8963	23.0767	30.7063	27.6162
ENSMUSG00000026260	Ndufa10	ENSMUST00000187098.1,ENSMUST00000185251.1,ENSMUST00000153897.1,ENSMUST00000189503.6,ENSMUST00000027478.6,ENSMUST00000185466.1,ENSMUST00000187141.6,ENSMUST00000189582.1	nonsense_mediated_decay,processed_transcript,retained_intron,protein_coding	51.3429	66.7866	77.1154	49.1215	39.9388	60.6438	65.5212	65.7083	55.5553	58.519
ENSMUSG00000073616	Cops9	ENSMUST00000097642.3,ENSMUST00000148508.1,ENSMUST00000112999.7,ENSMUST00000129730.1,ENSMUST00000154129.7	nonsense_mediated_decay,retained_intron,protein_coding	49.3158	28.6094	36.3863	37.5814	26.6511	29.7181	40.2644	32.291	22.231	27.9469
ENSMUSG00000044055	Otos	ENSMUST00000053144.3,ENSMUST00000159803.1	retained_intron,protein_coding	0	0.612721	1.13839	1.17578	1.13248	0	1.61058	0.634764	0.798718	1.03354
ENSMUSG00000034220	Gpc1	ENSMUST00000045970.7,ENSMUST00000190215.1,ENSMUST00000191373.1,ENSMUST00000190677.1,ENSMUST00000190586.1	processed_transcript,retained_intron,protein_coding	10.0195	31.9322	17.624	22.2527	15.2507	26.7071	15.3371	15.521	16.1962	14.5109
ENSMUSG00000034212	Ankmy1	ENSMUST00000160548.7,ENSMUST00000112998.1,ENSMUST00000212504.1	protein_coding	0	0	1.05407	1.7419	0.679489	0	0	0	0	0
ENSMUSG00000047067	Dusp28	ENSMUST00000060913.7	protein_coding	4.98081	5.53806	7.46278	5.48697	8.90885	4.90858	2.89172	4.5662	10.2946	3.74141
ENSMUSG00000026269	Rnpepl1	ENSMUST00000179993.1,ENSMUST00000179127.7,ENSMUST00000178816.7,ENSMUST00000180306.1,ENSMUST00000179531.1,ENSMUST00000179854.7,ENSMUST00000179837.1,ENSMUST00000178361.1,ENSMUST00000178778.1,ENSMUST00000027487.14,ENSMUST00000178116.7,ENSMUST00000178662.7	nonsense_mediated_decay,retained_intron,protein_coding	99.9347	88.0198	108.99	89.9689	74.9702	82.6618	137.777	65.2373	73.6596	93.8041
ENSMUSG00000026270	Capn10	ENSMUST00000152983.7,ENSMUST00000027488.10,ENSMUST00000136598.1,ENSMUST00000128429.1,ENSMUST00000117814.7,ENSMUST00000153828.1,ENSMUST00000187342.1	nonsense_mediated_decay,processed_transcript,retained_intron,protein_coding	6.39976	5.93868	15.7688	15.59	13.4388	7.82551	17.0209	6.67526	5.01418	12.7125
ENSMUSG00000026271	Gpr35	ENSMUST00000169198.2,ENSMUST00000186298.6,ENSMUST00000189697.1,ENSMUST00000064480.6,ENSMUST00000185421.1,ENSMUST00000027489.8	protein_coding	49.8371	24.0611	18.2143	35.7524	28.2365	21.8142	42.058	13.76	14.3769	25.8798
ENSMUSG00000045091	Aqp12	ENSMUST00000059676.4	protein_coding	0	0	0	0	0	0	0	0	0	0.434087
ENSMUSG00000014602	Kif1a	ENSMUST00000186861.1,ENSMUST00000186828.1,ENSMUST00000188493.1,ENSMUST00000190723.6,ENSMUST00000112958.8,ENSMUST00000188136.1,ENSMUST00000171796.7,ENSMUST00000190854.1,ENSMUST00000171556.7,ENSMUST00000190249.1,ENSMUST00000086819.11	nonsense_mediated_decay,processed_transcript,retained_intron,protein_coding	0	2.05026	0.505951	11.9755	13.2878	4.57925	1.97662	4.66858	2.35178	2.52184
ENSMUSG00000047793	Sned1	ENSMUST00000165883.1,ENSMUST00000062202.13,ENSMUST00000165843.1,ENSMUST00000163688.1,ENSMUST00000168122.1,ENSMUST00000172289.7	processed_transcript,retained_intron,protein_coding	0	0.117831	1.09623	0	0	0.250918	0	1.74048	0	1.28159
ENSMUSG00000026273	Mterf4	ENSMUST00000136754.1,ENSMUST00000027492.13,ENSMUST00000152307.1,ENSMUST00000112942.1,ENSMUST00000112944.7	processed_transcript,retained_intron,protein_coding	4.25685	4.71324	8.98064	0.435474	5.8134	10.0524	6.33249	5.13954	5.36916	11.5756
ENSMUSG00000100351	Gm7867	ENSMUST00000189856.1	processed_pseudogene	0.0868746	0.0942648	0.0421626	0.0870948	0.981484	0.0784119	0.073208	0.0614287	1.10933	0.0826832
ENSMUSG00000026274	Pask	ENSMUST00000133886.1,ENSMUST00000128655.7,ENSMUST00000027493.3,ENSMUST00000139028.1,ENSMUST00000148355.1,ENSMUST00000128253.1	retained_intron,protein_coding	0	0.706986	4.21626	3.09187	2.94445	1.28596	2.12303	4.42287	0.576852	2.91458
ENSMUSG00000026275	Ppp1r7	ENSMUST00000185498.6,ENSMUST00000127141.1,ENSMUST00000027494.10	nonsense_mediated_decay,protein_coding	36.4004	42.8434	40.0545	21.8172	20.3847	32.8075	20.6813	48.713	32.1262	47.2121
ENSMUSG00000034107	Ano7	ENSMUST00000058682.10,ENSMUST00000186641.6,ENSMUST00000190340.1	protein_coding	0	2.07383	1.43353	0	0	0	0	0	1.28682	0.702807
ENSMUSG00000034088	Hdlbp	ENSMUST00000188988.6,ENSMUST00000170883.7,ENSMUST00000186787.6,ENSMUST00000189025.6,ENSMUST00000190321.6,ENSMUST00000186164.6,ENSMUST00000189951.6,ENSMUST00000188844.1,ENSMUST00000185349.6,ENSMUST00000188165.1,ENSMUST00000042498.13	retained_intron,protein_coding	196.597	175.945	356.148	220.829	209.962	173.933	347.701	188.586	148.162	211.173
ENSMUSG00000090489	Gm17415	ENSMUST00000096427.5	processed_pseudogene	0.0868746	0.0235662	0	0	0	0.0313648	0.036604	0	0.13312	0.0826832
ENSMUSG00000026276	Sept2	ENSMUST00000157021.1,ENSMUST00000112912.7,ENSMUST00000152778.1,ENSMUST00000136182.7,ENSMUST00000142401.7,ENSMUST00000129211.7,ENSMUST00000131175.8,ENSMUST00000149532.7,ENSMUST00000027495.14,ENSMUST00000150931.1,ENSMUST00000153826.7,ENSMUST00000188923.1,ENSMUST00000152476.1	retained_intron,protein_coding	0	0.966215	0.843252	2.69994	0.981484	0.737072	1.50076	2.17048	0.887465	2.41848
ENSMUSG00000034066	Farp2	ENSMUST00000120301.7,ENSMUST00000122402.2	protein_coding	6.08122	4.31262	13.5342	14.8497	4.75642	6.53955	14.0559	3.64477	3.41674	3.59672
ENSMUSG00000026277	Stk25	ENSMUST00000133769.7,ENSMUST00000154008.7,ENSMUST00000027498.13,ENSMUST00000125778.1,ENSMUST00000151068.7,ENSMUST00000186287.1	retained_intron,protein_coding	41.6129	55.7105	56.0341	63.4486	52.5471	44.3027	56.663	51.6821	51.9167	46.468
ENSMUSG00000026278	Bok	ENSMUST00000188394.1,ENSMUST00000200888.1,ENSMUST00000201863.3,ENSMUST00000027499.12,ENSMUST00000185685.1	processed_transcript,protein_coding	1.9402	0.565589	0	0	1.20798	0.360695	1.72039	1.67905	2.17429	0
ENSMUSG00000026279	Thap4	ENSMUST00000189173.1,ENSMUST00000187445.1,ENSMUST00000112905.3,ENSMUST00000189728.6,ENSMUST00000190116.6,ENSMUST00000189472.1	nonsense_mediated_decay,retained_intron,protein_coding	20.5603	19.1358	15.5158	12.6723	16.3077	18.96	23.1703	14.5791	14.9982	17.8596
ENSMUSG00000026280	Atg4b	ENSMUST00000189872.1,ENSMUST00000135762.7,ENSMUST00000185482.6,ENSMUST00000027502.15,ENSMUST00000187824.6,ENSMUST00000186811.1,ENSMUST00000186124.1,ENSMUST00000149436.7,ENSMUST00000185754.1,ENSMUST00000189152.1,ENSMUST00000186001.1	nonsense_mediated_decay,processed_transcript,retained_intron,protein_coding	52.8197	40.2275	34.6155	36.7975	35.1069	39.2373	21.3767	46.6654	38.7378	38.0136
ENSMUSG00000026281	Dtymk	ENSMUST00000027503.13,ENSMUST00000112890.2,ENSMUST00000144106.1,ENSMUST00000112893.1	processed_transcript,protein_coding	27.1338	30.7775	18.3407	25.6494	23.1026	20.5753	17.936	27.561	25.5146	23.358
ENSMUSG00000026283	Ing5	ENSMUST00000027505.12,ENSMUST00000188402.1,ENSMUST00000190476.1	nonsense_mediated_decay,protein_coding	29.2188	27.5725	29.556	36.4056	28.916	29.1379	19.7296	36.3658	29.1088	33.0319
ENSMUSG00000073609	D2hgdh	ENSMUST00000097633.9,ENSMUST00000187321.1,ENSMUST00000112881.7,ENSMUST00000186783.1,ENSMUST00000189154.1,ENSMUST00000188532.1,ENSMUST00000149397.7,ENSMUST00000141701.1	nonsense_mediated_decay,processed_transcript,protein_coding	15.3768	20.3848	11.5526	24.822	19.4787	17.8622	21.1205	13.4529	15.0869	16.1852
ENSMUSG00000094651	Gal3st2	ENSMUST00000187896.1,ENSMUST00000094663.3,ENSMUST00000190710.1	processed_transcript,protein_coding	0	0	0.590277	0	0	2.17985	0	1.12619	0.443732	0.310062
ENSMUSG00000073608	Gm6086	ENSMUST00000097632.4	protein_coding	0	0.0235662	0	0	0	0	0	0	0	0
ENSMUSG00000026285	Pdcd1	ENSMUST00000027507.7	protein_coding	10.8014	24.1554	6.66169	12.7158	18.8747	6.36705	0	11.61	12.5133	15.9372
ENSMUSG00000100347	Gm7895	ENSMUST00000187459.1	processed_pseudogene	0.0579164	2.02669	0.0843252	1.6548	0.377494	2.41509	0.109812	1.41286	2.35178	0.124025
ENSMUSG00000099592	Gm5264	ENSMUST00000190584.1	processed_pseudogene	0	0.0235662	0	0	0	0	0	0.0204762	0	0.0413416
ENSMUSG00000051185	Fam174a	ENSMUST00000186780.1,ENSMUST00000059975.7	protein_coding	67.4147	41.5237	39.8437	37.0588	40.9203	48.6938	38.727	39.7239	32.6587	48.5764
ENSMUSG00000081051	Gm15427	ENSMUST00000117288.1	processed_pseudogene	18.8518	26.0878	27.0262	28.0881	21.8191	25.8446	25.879	29.1991	32.9249	37.9102
ENSMUSG00000040710	St8sia4	ENSMUST00000043336.10,ENSMUST00000187936.1,ENSMUST00000189556.1,ENSMUST00000186853.1	retained_intron,protein_coding	128.893	158.695	137.071	141.573	135.671	169.479	121.123	197.084	172.213	129.689
ENSMUSG00000040693	Slco4c1	ENSMUST00000071985.5	protein_coding	1.01354	4.14765	1.30704	7.92563	6.1909	0.611613	6.80835	0.737145	0	1.03354
ENSMUSG00000100454	Gm28901	ENSMUST00000188810.1	lincRNA	0	0.0235662	0	0	0	0	0	0	0	0
ENSMUSG00000044757	Gm6430	ENSMUST00000054664.7	processed_pseudogene	2.43249	0.989781	0.337301	0.304832	0.528491	0.454789	0.219624	0.307144	2.04117	0.392745
ENSMUSG00000044768	D1Ertd622e	ENSMUST00000149927.1,ENSMUST00000053033.13,ENSMUST00000153115.7,ENSMUST00000142234.1	protein_coding	46.6806	37.9887	18.931	37.0588	36.2394	26.7385	41.2893	29.8339	35.2323	50.2507
ENSMUSG00000040648	Ppip5k2	ENSMUST00000112845.7,ENSMUST00000042509.12,ENSMUST00000152788.1,ENSMUST00000189992.1,ENSMUST00000191556.1,ENSMUST00000171129.7,ENSMUST00000137758.1	retained_intron,protein_coding	20.6182	30.1176	41.1086	31.9202	28.3875	40.3821	22.8409	29.322	32.6587	37.3521
ENSMUSG00000026333	Gin1	ENSMUST00000027571.12,ENSMUST00000188101.1,ENSMUST00000138142.7,ENSMUST00000112842.7,ENSMUST00000122925.1,ENSMUST00000112844.9,ENSMUST00000189031.1	nonsense_mediated_decay,processed_transcript,retained_intron,protein_coding	1.44791	4.00626	3.12003	3.57089	2.26496	6.16318	4.46569	7.08478	6.74473	4.01014
ENSMUSG00000026335	Pam	ENSMUST00000159428.7,ENSMUST00000159585.7,ENSMUST00000159841.1,ENSMUST00000163007.1,ENSMUST00000162681.1,ENSMUST00000097625.9,ENSMUST00000159041.7,ENSMUST00000162426.1,ENSMUST00000161071.1,ENSMUST00000058762.14,ENSMUST00000186731.1,ENSMUST00000159131.1,ENSMUST00000160210.1,ENSMUST00000161567.7,ENSMUST00000162803.1	processed_transcript,retained_intron,protein_coding	0	8.69593	2.95138	2.26446	1.73647	8.7194	2.67209	5.71287	3.19487	5.41575
ENSMUSG00000089782	Gm3531	ENSMUST00000162698.1	processed_pseudogene	4.02519	4.59541	3.1622	3.52734	1.81197	3.38739	1.7936	3.74715	3.23925	3.49337
ENSMUSG00000089706	B230216N24Rik	ENSMUST00000159353.1,ENSMUST00000159324.7,ENSMUST00000160588.1,ENSMUST00000161661.1,ENSMUST00000187924.1	sense_intronic,retained_intron	0	0	0	0	0	0.203871	0	0	0	0.372074
ENSMUSG00000100182	1810006J02Rik	ENSMUST00000191060.6,ENSMUST00000186473.1	lincRNA	0.926662	4.52471	3.92112	2.78703	2.34046	8.93896	0	2.35477	5.67977	3.74141
ENSMUSG00000100711	Gm29461	ENSMUST00000189232.1	lincRNA	0	0	0	0	0	0	0	0	0	0.0206708
ENSMUSG00000097608	Gm7952	ENSMUST00000180540.1	processed_pseudogene	0.0289582	0	0	0	0	0	0	0	0	0.0206708
ENSMUSG00000099634	Gm29462	ENSMUST00000191458.1	processed_pseudogene	0.0579164	0.0706986	0.126488	1.13223	0.0754987	0	0.109812	0.102381	0.0443732	0.0620124
ENSMUSG00000089791	Gm3555	ENSMUST00000160287.1	processed_pseudogene	0	0.0235662	0	0	0.0754987	0	0	0.0614287	0	0.144696
ENSMUSG00000100009	Gm7967	ENSMUST00000190991.1,ENSMUST00000191409.6,ENSMUST00000191042.1	lincRNA	1.04249	1.06048	0	0	1.43448	0	0	0.696192	1.06496	0
ENSMUSG00000082431	Tdpx-ps1	ENSMUST00000117372.1	processed_pseudogene	0.550206	0.212096	0.252976	0.17419	0	1.0664	1.50076	0.266191	0.266239	0.206708
ENSMUSG00000099835	Gm29668	ENSMUST00000187802.1	processed_pseudogene	0.115833	0.0706986	0.0843252	0.0870948	0.0754987	0.141141	0.073208	0.0409525	0.0443732	0.103354
ENSMUSG00000100794	Gm29667	ENSMUST00000190817.1	processed_pseudogene	0	0.0471324	0	0	0	0	0.036604	0.0204762	0	0.0206708
ENSMUSG00000100222	Psmb6-ps2	ENSMUST00000187074.1	processed_pseudogene	0	0	0.0843252	0	0	0.0156824	0.036604	0.0204762	0	0.0206708
ENSMUSG00000099375	Gm28187	ENSMUST00000186885.1	lincRNA	0	0.636288	0	1.56771	0	1.41141	0	0.880479	0.843091	0.434087
ENSMUSG00000099989	Gm20281	ENSMUST00000188225.1	processed_pseudogene	0	0	0	0	0	0	0	0	0	0.0206708
ENSMUSG00000050840	Cdh20	ENSMUST00000062528.8	protein_coding	0	0.212096	1.13839	0	1.88747	0	0	0	0	1.46763
ENSMUSG00000047496	Rnf152	ENSMUST00000172299.1,ENSMUST00000058688.6	protein_coding	2.75103	0	0.674602	0	2.79345	1.77211	0.073208	0.593811	2.30741	0
ENSMUSG00000067017	Gm3608	ENSMUST00000086725.5	pseudogene	10.1354	3.13431	1.05407	3.48379	4.37893	4.86154	4.94154	3.3581	4.92543	3.30733
ENSMUSG00000056536	Pign	ENSMUST00000190811.6,ENSMUST00000188858.1,ENSMUST00000187537.6,ENSMUST00000186195.1,ENSMUST00000185209.1,ENSMUST00000186485.6,ENSMUST00000190139.1,ENSMUST00000187909.1,ENSMUST00000191408.6,ENSMUST00000070699.14,ENSMUST00000190945.6,ENSMUST00000185983.6	processed_transcript,retained_intron,protein_coding	25.3674	26.4649	25.9722	17.1141	15.7037	28.4322	20.059	22.1553	22.0091	24.0608
ENSMUSG00000101219	Gm20302	ENSMUST00000080671.7	processed_pseudogene	0.144791	0.117831	0.295138	0.130642	1.20798	0.0627295	0	0.225239	0.177493	0.454758
ENSMUSG00000026319	2310035C23Rik	ENSMUST00000189091.6,ENSMUST00000185750.1,ENSMUST00000191293.6,ENSMUST00000086721.9,ENSMUST00000188969.1,ENSMUST00000190501.6,ENSMUST00000185692.6,ENSMUST00000039173.12,ENSMUST00000188588.1,ENSMUST00000191150.1,ENSMUST00000190459.6,ENSMUST00000186807.6	nonsense_mediated_decay,processed_transcript,retained_intron,protein_coding	32.2015	40.7695	45.8729	35.3169	33.5214	52.5517	34.847	43.512	45.4382	34.2515
ENSMUSG00000101330	Gm10193	ENSMUST00000188288.1	processed_pseudogene	0.115833	0.0471324	0.0421626	0	0.377494	0.360695	0.073208	0.16381	0.13312	0.0826832
ENSMUSG00000026321	Tnfrsf11a	ENSMUST00000187658.1,ENSMUST00000187812.1,ENSMUST00000027559.7	retained_intron,protein_coding	49.0841	48.8763	43.7226	65.3211	64.1739	59.891	108.787	49.573	45.7488	47.0261
ENSMUSG00000099843	Gm7160	ENSMUST00000188519.1,ENSMUST00000185535.1	lincRNA	2.6352	1.83816	2.52976	0.217737	1.58547	1.92893	0.805288	2.21143	1.28682	1.55031
ENSMUSG00000038866	Zcchc2	ENSMUST00000131830.2,ENSMUST00000188954.6,ENSMUST00000119166.7,ENSMUST00000186983.6,ENSMUST00000118196.7	nonsense_mediated_decay,protein_coding	17.288	63.0867	40.9821	76.3386	77.3862	69.0025	51.3554	47.2182	72.994	58.4777
ENSMUSG00000097612	Gm26509	ENSMUST00000180947.1	processed_pseudogene	0	0	0	0	0.60399	0	0	0	0	0
ENSMUSG00000101583	Gm20753	ENSMUST00000190105.1	lincRNA	0	0	0	0	0	0.65866	0	0	0	0
ENSMUSG00000044340	Phlpp1	ENSMUST00000061047.6,ENSMUST00000124895.1,ENSMUST00000135810.2	processed_transcript,retained_intron,protein_coding	4.63331	16.2607	18.5094	10.9739	20.0827	12.0911	9.59025	9.60336	21.9204	21.1256
ENSMUSG00000099604	Gm6651	ENSMUST00000189471.1	processed_pseudogene	0	0	0	0	0	0.0156824	0	0	0	0
ENSMUSG00000057329	Bcl2	ENSMUST00000189999.1,ENSMUST00000112751.1	protein_coding	27.9157	116.205	106.165	98.8961	51.6411	109.04	40.0082	88.2117	103.789	72.7612
ENSMUSG00000009905	Kdsr	ENSMUST00000010049.5,ENSMUST00000187617.1,ENSMUST00000187319.1	retained_intron,protein_coding	19.0545	36.7397	20.3224	18.4205	8.53136	22.7238	10.4321	22.3601	24.8046	12.4025
ENSMUSG00000009907	Vps4b	ENSMUST00000112736.7,ENSMUST00000190531.1,ENSMUST00000127606.1,ENSMUST00000094646.5,ENSMUST00000126057.1,ENSMUST00000147705.1	processed_transcript,retained_intron,protein_coding	107.464	80.5964	87.9091	73.3338	68.6283	90.4246	52.2339	81.9459	81.1143	79.7479
ENSMUSG00000059956	Serpinb12	ENSMUST00000126812.1,ENSMUST00000112724.2,ENSMUST00000081277.8	retained_intron,protein_coding	0	0	0	0.783853	0	0	0	0	0.488106	0
ENSMUSG00000067001	Serpinb7	ENSMUST00000086690.5,ENSMUST00000154538.7	protein_coding	0	1.15474	0	0	0.377494	0.705707	0.695476	0.860002	0	2.04641
ENSMUSG00000062345	Serpinb2	ENSMUST00000143832.7,ENSMUST00000009356.10,ENSMUST00000064916.8,ENSMUST00000146597.1	nonsense_mediated_decay,protein_coding	1.82437	9.07299	0.758927	44.5054	49.2252	2.71305	21.2669	0.614287	0.443732	9.79796
ENSMUSG00000092572	Serpinb10	ENSMUST00000194951.1,ENSMUST00000182198.7,ENSMUST00000172762.1	polymorphic_pseudogene,processed_transcript,protein_coding	11.4385	2.02669	2.57192	1.7419	3.77494	2.88556	7.24759	0.941907	1.37557	10.5628
ENSMUSG00000026315	Serpinb8	ENSMUST00000123086.1,ENSMUST00000000514.10,ENSMUST00000112706.3,ENSMUST00000151283.1	retained_intron,protein_coding	60.8991	42.8905	20.9548	56.0455	54.4346	41.966	61.1653	24.8786	17.5718	33.6107
ENSMUSG00000100041	Gm5702	ENSMUST00000185629.1	processed_pseudogene	0	0	0	0	0	0.0156824	0	0	0	0
ENSMUSG00000101097	Gm6679	ENSMUST00000191467.1	processed_pseudogene	0	0	0	0	0	0	0	0	0	0.0206708
ENSMUSG00000100831	Gm17847	ENSMUST00000188261.1	processed_pseudogene	0	0	0	0	0	0	0	0	0.0443732	0
ENSMUSG00000100025	Gm8141	ENSMUST00000190856.1	processed_pseudogene	0.202707	0.989781	0.337301	0.17419	0.301995	0.172506	0.146416	0.122857	0.177493	0.165366
ENSMUSG00000047216	Cdh19	ENSMUST00000187555.1,ENSMUST00000094626.4	processed_transcript,protein_coding	0	0	0	0	0.452992	0.392059	0	0	0	0
ENSMUSG00000100555	Gm8173	ENSMUST00000186797.1	processed_pseudogene	0	0	0.0421626	0	0.150997	0.0627295	0.073208	0.0409525	0.0443732	0
ENSMUSG00000038702	Dsel	ENSMUST00000189370.1,ENSMUST00000186365.1,ENSMUST00000035462.6,ENSMUST00000189731.1	processed_transcript,protein_coding	4.72019	2.89864	2.02381	5.22569	1.88747	5.81816	3.33096	1.88381	1.59744	3.47269
ENSMUSG00000101875	Gm6028	ENSMUST00000077111.4	processed_pseudogene	0.0289582	0.0471324	0.210813	0	0	0.0313648	0.109812	0.143334	0.177493	0.0826832
ENSMUSG00000099732	Gm17752	ENSMUST00000185787.1	processed_pseudogene	0	0	0	0	0	0.0313648	0	0	0	0
ENSMUSG00000101687	Gm4854	ENSMUST00000185902.1	processed_pseudogene	0	0	0	0	0	0.0156824	0	0	0	0
ENSMUSG00000099870	Gm7200	ENSMUST00000188426.1	processed_pseudogene	0.0289582	0.0471324	0	0	0	0.0156824	0.073208	0	0	0
ENSMUSG00000026374	Tsn	ENSMUST00000188882.1,ENSMUST00000189768.6,ENSMUST00000186163.1,ENSMUST00000186608.6,ENSMUST00000188512.6,ENSMUST00000027623.8	processed_transcript,retained_intron,protein_coding	85.5715	63.2753	60.1661	48.3376	45.9787	61.0358	50.5867	68.575	48.8106	50.2921
ENSMUSG00000026377	Nifk	ENSMUST00000112688.9,ENSMUST00000027626.12,ENSMUST00000161495.1	protein_coding	42.3079	33.5111	30.5679	19.9447	17.5912	25.0134	21.5232	30.2639	27.0233	28.8151
ENSMUSG00000064302	Clasp1	ENSMUST00000203646.2,ENSMUST00000186349.6,ENSMUST00000178710.7,ENSMUST00000189676.6,ENSMUST00000205176.1,ENSMUST00000204904.2,ENSMUST00000185405.6,ENSMUST00000190135.3,ENSMUST00000204325.1,ENSMUST00000204552.1,ENSMUST00000191445.6,ENSMUST00000192387.2,ENSMUST00000191823.5,ENSMUST00000189738.6,ENSMUST00000187575.2,ENSMUST00000188710.6,ENSMUST00000049404.12,ENSMUST00000203870.1,ENSMUST00000204886.2…	nonsense_mediated_decay,processed_transcript,retained_intron,protein_coding	15.6085	29.717	45.2405	42.7635	40.6938	23.9784	43.1927	33.9291	27.7333	45.0003
ENSMUSG00000026380	Tfcp2l1	ENSMUST00000190652.1,ENSMUST00000027629.9	processed_transcript,protein_coding	0	0.353493	1.0119	0	0	0	0	0.778097	1.10933	2.12909
ENSMUSG00000048402	Gli2	ENSMUST00000159839.7,ENSMUST00000161301.7,ENSMUST00000161056.7,ENSMUST00000160991.7,ENSMUST00000159678.2,ENSMUST00000062483.14,ENSMUST00000162552.7,ENSMUST00000162607.1,ENSMUST00000161451.7	nonsense_mediated_decay,processed_transcript,protein_coding	0	0	0	0	0	0.439107	0	0	0	0.558112
ENSMUSG00000037035	Inhbb	ENSMUST00000038765.5	protein_coding	1.67958	1.03691	0.0421626	0	0	0	0.951704	0	1.59744	0.620124
ENSMUSG00000004451	Ralb	ENSMUST00000156213.1,ENSMUST00000004565.14,ENSMUST00000142945.2	retained_intron,protein_coding	129.472	58.6563	46.0837	65.7566	79.1227	75.6832	84.1526	61.224	40.1578	71.1696
ENSMUSG00000098923	Tmem185b	ENSMUST00000183607.1,ENSMUST00000183952.1	processed_transcript,protein_coding	32.0857	25.8286	17.4132	21.5124	21.6681	30.0474	27.819	22.3191	26.8458	36.9387
ENSMUSG00000026383	Epb41l5	ENSMUST00000185467.1,ENSMUST00000187194.1,ENSMUST00000027632.13,ENSMUST00000191046.6,ENSMUST00000187239.1,ENSMUST00000052404.12,ENSMUST00000163147.7,ENSMUST00000191162.1,ENSMUST00000189042.1	retained_intron,protein_coding	0	0.824817	1.64434	2.13382	0.830486	0.392059	0	1.6381	0.665599	1.28159
ENSMUSG00000026384	Ptpn4	ENSMUST00000168429.7,ENSMUST00000163435.7,ENSMUST00000168808.1,ENSMUST00000166624.1,ENSMUST00000163621.1,ENSMUST00000064091.11,ENSMUST00000168303.7,ENSMUST00000164086.7,ENSMUST00000166422.7,ENSMUST00000164269.1,ENSMUST00000163179.7	nonsense_mediated_decay,retained_intron,protein_coding	18.5912	21.2803	16.6121	16.7657	11.1738	56.2997	9.48044	42.3449	37.451	10.6455
ENSMUSG00000091876	Gm3851	ENSMUST00000168653.1	processed_pseudogene	0	0	0	1.52416	0	0	0	0	0	0
ENSMUSG00000036975	Tmem177	ENSMUST00000037906.5	protein_coding	9.44037	7.25839	6.15574	4.9644	0.679489	11.4168	7.57703	4.23858	5.72415	4.19617
ENSMUSG00000026387	Sctr	ENSMUST00000189037.1,ENSMUST00000072886.10	protein_coding	0	0	0	0	1.58547	0	0	0	0	0
ENSMUSG00000050777	Tmem37	ENSMUST00000056089.7	protein_coding	63.2447	30.7775	30.4836	40.9781	31.634	46.7492	44.6569	22.1963	24.8934	16.3093
ENSMUSG00000026385	Dbi	ENSMUST00000027634.12,ENSMUST00000135937.1,ENSMUST00000149628.1,ENSMUST00000128408.7,ENSMUST00000112648.7,ENSMUST00000132118.1,ENSMUST00000151708.2	nonsense_mediated_decay,processed_transcript,retained_intron,protein_coding	80.9671	67.258	58.5217	47.336	43.6383	65.2073	81.1877	55.7568	32.6587	50.106
ENSMUSG00000026388	3110009E18Rik	ENSMUST00000056038.14,ENSMUST00000187809.1,ENSMUST00000128578.1,ENSMUST00000153037.1,ENSMUST00000112644.8,ENSMUST00000027637.12	processed_transcript,protein_coding	6.11018	3.04004	3.96329	0	1.73647	0.972308	0	1.94524	0.976211	4.52691
ENSMUSG00000026389	Steap3	ENSMUST00000140490.7,ENSMUST00000112643.1,ENSMUST00000112640.7,ENSMUST00000112639.7,ENSMUST00000112641.7	protein_coding	2.80894	1.90886	0.548114	3.78862	1.13248	5.36337	5.41739	4.4843	0.576852	1.88104
ENSMUSG00000026390	Marco	ENSMUST00000186432.2,ENSMUST00000027639.7	protein_coding	0	0	0	0	0	0	0	0	0	0.0206708
ENSMUSG00000058665	En1	ENSMUST00000079721.8	protein_coding	0	0	0	0	0	0	0	0	0	0.330733
ENSMUSG00000003721	Insig2	ENSMUST00000159085.7,ENSMUST00000160968.7,ENSMUST00000003818.13,ENSMUST00000159125.1,ENSMUST00000162582.1,ENSMUST00000161068.1,ENSMUST00000186915.1,ENSMUST00000071064.12,ENSMUST00000159528.1,ENSMUST00000162019.1,ENSMUST00000162790.1,ENSMUST00000160688.1,ENSMUST00000161818.1,ENSMUST00000159192.1	retained_intron,protein_coding	19.7205	14.8467	23.1051	10.2772	18.1197	15.1805	9.26081	22.6263	14.51	18.7898
ENSMUSG00000026339	Ccdc93	ENSMUST00000156459.7,ENSMUST00000128924.1,ENSMUST00000112621.1,ENSMUST00000155673.7,ENSMUST00000152959.1,ENSMUST00000036025.15	processed_transcript,retained_intron,protein_coding	21.487	34.0767	32.4231	24.9091	29.8975	46.6551	30.8572	29.1582	26.6683	31.2336
ENSMUSG00000083582	Gm15393	ENSMUST00000120499.1	processed_pseudogene	0	0	0.0421626	0	0	0	0	0	0	0
ENSMUSG00000001674	Ddx18	ENSMUST00000001724.11,ENSMUST00000134417.2,ENSMUST00000148809.1,ENSMUST00000131471.1	processed_transcript,retained_intron,protein_coding	37.414	41.5001	45.2405	35.7524	30.879	30.6277	28.8806	35.9563	45.9263	49.6719
ENSMUSG00000100913	Gm8392	ENSMUST00000185647.1	processed_pseudogene	0.0868746	0.0235662	0.16865	0.0435474	0	0.0313648	0	0.102381	0	0.0620124
ENSMUSG00000100405	Gm28911	ENSMUST00000188837.1	processed_pseudogene	0.868746	0.942648	0.632439	0.435474	0.981484	0.423424	0.73208	0.65524	0.843091	0.51677
ENSMUSG00000036815	Dpp10	ENSMUST00000140361.2,ENSMUST00000187202.1,ENSMUST00000112603.3,ENSMUST00000112606.7	processed_transcript,protein_coding	0	0	0	0	0	0.98799	1.28114	0	0	0.702807
ENSMUSG00000026341	Actr3	ENSMUST00000027579.16,ENSMUST00000191544.6,ENSMUST00000178474.7,ENSMUST00000185280.1,ENSMUST00000188362.1,ENSMUST00000191004.6,ENSMUST00000188827.1,ENSMUST00000189192.1,ENSMUST00000187460.6,ENSMUST00000186008.6,ENSMUST00000191578.6,ENSMUST00000188497.6	nonsense_mediated_decay,retained_intron,protein_coding	1271.35	959.027	821.37	732.772	819.01	894.821	931.865	962.281	906.279	997.511
ENSMUSG00000026342	Slc35f5	ENSMUST00000190037.6,ENSMUST00000027580.10,ENSMUST00000189443.1	nonsense_mediated_decay,protein_coding	21.8924	3.69989	12.0163	13.282	16.3077	17.9406	9.80987	8.80479	7.32158	10.8522
ENSMUSG00000026343	Gpr39	ENSMUST00000159359.1,ENSMUST00000027581.6	processed_transcript,protein_coding	0	0	0	0	0	0	0	1.26953	1.24245	0
ENSMUSG00000049690	Nckap5	ENSMUST00000162647.1,ENSMUST00000160693.1,ENSMUST00000159934.1,ENSMUST00000162877.7,ENSMUST00000162646.7,ENSMUST00000094609.9,ENSMUST00000162664.7,ENSMUST00000160736.1,ENSMUST00000161954.7,ENSMUST00000057846.14,ENSMUST00000112583.7,ENSMUST00000094610.4	processed_transcript,retained_intron,protein_coding	0	2.21522	0.80109	0.958043	2.71795	2.00734	0	1.31048	2.88426	1.30226
ENSMUSG00000036155	Mgat5	ENSMUST00000038361.10,ENSMUST00000190921.1,ENSMUST00000171405.1,ENSMUST00000189427.6	retained_intron,protein_coding	38.0221	157.611	60.925	109.348	113.852	68.7516	36.5308	68.0631	86.1728	65.2784
ENSMUSG00000099471	Gm8451	ENSMUST00000170338.2	processed_pseudogene	17.8672	16.567	15.0099	11.453	11.3248	16.8899	7.68684	17.7734	11.892	18.9551
ENSMUSG00000026347	Tmem163	ENSMUST00000162406.1,ENSMUST00000160111.7,ENSMUST00000185560.1,ENSMUST00000160616.7,ENSMUST00000027585.13	nonsense_mediated_decay,processed_transcript,retained_intron,protein_coding	1.47687	2.63942	7.37846	3.17896	6.41739	2.4935	6.73514	6.18383	4.57044	14.9036
ENSMUSG00000026349	Ccnt2	ENSMUST00000153359.1,ENSMUST00000112570.1,ENSMUST00000149760.7,ENSMUST00000027587.14,ENSMUST00000126850.7,ENSMUST00000143513.1,ENSMUST00000125760.7	processed_transcript,retained_intron,protein_coding	30.5509	63.8409	49.2459	64.4501	52.7736	61.0045	27.7824	48.8154	50.8074	34.9543
ENSMUSG00000051590	Map3k19	ENSMUST00000189398.6,ENSMUST00000187653.6,ENSMUST00000208183.1,ENSMUST00000061512.4,ENSMUST00000191333.6	protein_coding	0	0	2.40327	1.00159	0.754987	0	0	0.634764	5.32479	3.8241
ENSMUSG00000036104	Rab3gap1	ENSMUST00000150945.1,ENSMUST00000142662.1,ENSMUST00000212506.1,ENSMUST00000189259.1,ENSMUST00000037649.5,ENSMUST00000186865.6,ENSMUST00000131884.1	processed_transcript,retained_intron,protein_coding	49.9239	60.0231	51.4384	62.7953	50.7351	62.0552	49.1592	56.8216	73.1271	58.3743
ENSMUSG00000036086	Zranb3	ENSMUST00000127393.7,ENSMUST00000097597.6,ENSMUST00000112538.3,ENSMUST00000131732.1,ENSMUST00000124876.1,ENSMUST00000143389.1,ENSMUST00000086614.11	processed_transcript,retained_intron,protein_coding	7.15267	1.97956	6.40872	5.7918	0.754987	1.48983	3.33096	3.54239	1.68618	3.16263
ENSMUSG00000058603	Rpl28-ps1	ENSMUST00000121497.1	processed_pseudogene	33.0703	12.6315	24.7495	16.7657	19.1012	18.3484	26.8673	20.0258	21.4323	23.3993
ENSMUSG00000056211	R3hdm1	ENSMUST00000189982.1,ENSMUST00000188381.6,ENSMUST00000187900.6,ENSMUST00000188570.1,ENSMUST00000190288.1,ENSMUST00000185389.1,ENSMUST00000036288.10,ENSMUST00000191274.6,ENSMUST00000187557.1,ENSMUST00000189317.2,ENSMUST00000191016.6,ENSMUST00000185853.6,ENSMUST00000187605.1,ENSMUST00000185471.1,ENSMUST00000187023.6,ENSMUST00000190056.2	retained_intron,protein_coding	30.2324	41.1937	59.8288	72.9419	61.9845	41.966	33.1998	50.6787	65.4061	52.0697
ENSMUSG00000026353	Ubxn4	ENSMUST00000189895.1,ENSMUST00000190736.6,ENSMUST00000027592.5,ENSMUST00000187031.1	retained_intron,protein_coding	130.515	127.328	132.306	109.478	132.953	118.951	172.734	124.516	88.4359	114.475
ENSMUSG00000026354	Lct	ENSMUST00000162067.1,ENSMUST00000073490.6	retained_intron,protein_coding	1.30312	2.19166	7.12548	0	0.679489	3.43444	5.454	17.5277	8.83027	0.599453
ENSMUSG00000026355	Mcm6	ENSMUST00000188755.1,ENSMUST00000027601.10,ENSMUST00000191454.1,ENSMUST00000190495.1	retained_intron,protein_coding	104.105	67.1637	110.255	73.7693	57.228	73.0642	79.7235	84.6283	66.7817	92.6052
ENSMUSG00000026356	Dars	ENSMUST00000186398.1,ENSMUST00000064309.8,ENSMUST00000027602.14	retained_intron,protein_coding	104.307	92.4031	68.4721	65.5824	52.2451	70.555	81.3341	77.3388	76.2776	81.2156
ENSMUSG00000100078	Gm6170	ENSMUST00000187672.1	processed_pseudogene	3.44603	4.54828	2.61408	3.70153	3.17095	3.40308	2.45247	3.23525	3.50549	4.79563
ENSMUSG00000045382	Cxcr4	ENSMUST00000052172.6,ENSMUST00000142893.1	protein_coding	253.095	354.082	180.878	749.189	1069.06	205.596	522.01	355.877	665.776	835.307
ENSMUSG00000089648	Gm15790	ENSMUST00000161109.1	processed_pseudogene	0.0289582	0.117831	0.0843252	0.130642	0.0754987	0.0784119	0.036604	0.0409525	0.0443732	0.0826832
ENSMUSG00000094122	Rpl31-ps9	ENSMUST00000086596.1	processed_pseudogene	0.173749	0.164963	0.126488	0.0435474	0.905985	0.721389	0.109812	0.0409525	0.177493	0.26872
ENSMUSG00000086825	Gm15675	ENSMUST00000130486.1	lincRNA	0	2.54515	0.674602	1.6548	2.49146	1.00367	0	2.19096	2.52927	0.930186
ENSMUSG00000026399	Cd55	ENSMUST00000027650.12,ENSMUST00000140725.7,ENSMUST00000140400.1,ENSMUST00000133057.1,ENSMUST00000122830.1	processed_transcript,retained_intron,protein_coding	36.4584	69.0019	43.5118	28.1316	45.9032	11.652	36.7138	34.7482	70.5534	59.5526
ENSMUSG00000026405	C4bp	ENSMUST00000171642.7,ENSMUST00000190624.1,ENSMUST00000137276.2,ENSMUST00000027657.13	retained_intron,protein_coding	2.14291	0.400626	1.6865	2.52575	0	0.407742	1.8668	0	0	0.599453
ENSMUSG00000026409	Pfkfb2	ENSMUST00000186777.1,ENSMUST00000191301.1,ENSMUST00000185233.6,ENSMUST00000050406.10,ENSMUST00000066863.12,ENSMUST00000191347.6,ENSMUST00000189534.6,ENSMUST00000187522.1,ENSMUST00000171479.7,ENSMUST00000189167.6,ENSMUST00000187089.6,ENSMUST00000169659.7,ENSMUST00000186867.6	nonsense_mediated_decay,retained_intron,protein_coding	4.14102	2.73368	2.61408	4.79021	3.77494	2.50918	2.26945	4.07477	3.99359	2.39781
ENSMUSG00000046404	Yod1	ENSMUST00000049813.5	protein_coding	2.8379	12.0423	8.93848	14.9803	6.49289	14.4748	1.90341	6.45002	6.12351	5.47776
ENSMUSG00000042510	AA986860	ENSMUST00000186185.1,ENSMUST00000039323.7,ENSMUST00000190859.1	processed_transcript,retained_intron,protein_coding	0	2.82794	2.52976	0	0.981484	3.76377	2.52568	5.13954	1.3312	0
ENSMUSG00000026417	Pigr	ENSMUST00000137782.1,ENSMUST00000027675.13,ENSMUST00000133792.7	protein_coding	7.81871	12.3958	64.3823	14.8497	13.0613	67.4656	13.9827	82.9493	40.6015	12.5678
ENSMUSG00000042474	Fcmr	ENSMUST00000145446.1,ENSMUST00000038829.6,ENSMUST00000149355.1,ENSMUST00000126821.1	processed_transcript,protein_coding	13.2918	99.6144	47.8546	31.0493	53.4531	7.80982	1.75699	54.344	151.668	181.903
ENSMUSG00000016529	Il10	ENSMUST00000016673.5	protein_coding	13.2918	11.6417	4.25842	28.8284	40.7693	26.2837	56.4434	25.6363	13.0457	42.3131
ENSMUSG00000016528	Mapkapk2	ENSMUST00000188459.3,ENSMUST00000016672.10	protein_coding	242.09	206.039	181.637	283.668	327.287	202.052	442.25	215.472	196.662	325.462
ENSMUSG00000016526	Dyrk3	ENSMUST00000189756.1,ENSMUST00000016670.8	protein_coding	18.4174	29.6227	3.54166	55.0004	18.2707	20.1989	48.0611	14.7634	12.2914	44.6903
ENSMUSG00000026427	Eif2d	ENSMUST00000068791.10,ENSMUST00000153651.1,ENSMUST00000149119.7,ENSMUST00000112446.8,ENSMUST00000068805.13,ENSMUST00000131855.1,ENSMUST00000139468.1,ENSMUST00000151874.7	nonsense_mediated_decay,processed_transcript,retained_intron,protein_coding	47.5783	30.3061	37.1453	30.788	35.1824	33.3094	53.9177	45.8463	32.0818	34.1275
ENSMUSG00000026430	Rassf5	ENSMUST00000212202.1,ENSMUST00000068564.14,ENSMUST00000124796.1,ENSMUST00000027688.14,ENSMUST00000112442.1	processed_transcript,protein_coding	135.901	197.885	124.38	160.342	129.405	199.966	107.213	192.252	186.19	127.477
ENSMUSG00000042349	Ikbke	ENSMUST00000162285.1,ENSMUST00000161764.7,ENSMUST00000062108.9,ENSMUST00000160748.7,ENSMUST00000159195.1,ENSMUST00000163029.1,ENSMUST00000162437.1	retained_intron,protein_coding	11.3227	31.6494	56.1606	57.0035	44.2423	50.6698	50.0743	42.9796	55.289	49.0518
ENSMUSG00000026425	Srgap2	ENSMUST00000187042.6,ENSMUST00000187273.2,ENSMUST00000189893.6,ENSMUST00000188604.1,ENSMUST00000190336.6,ENSMUST00000185445.2,ENSMUST00000188770.6,ENSMUST00000186543.6,ENSMUST00000189892.1,ENSMUST00000188437.1,ENSMUST00000097588.8,ENSMUST00000185596.1	processed_transcript,retained_intron,protein_coding	47.1729	63.346	65.7315	90.8834	68.8548	63.9527	63.4714	64.6026	61.2351	72.1411
ENSMUSG00000101778	Gm29488	ENSMUST00000191427.1	sense_intronic	0	0.942648	0	0	0	0	0	0	0	0
ENSMUSG00000055184	Fam72a	ENSMUST00000068613.4	protein_coding	3.38811	1.03691	2.23462	0.958043	1.73647	2.33667	1.20793	2.31382	5.01418	5.53977
ENSMUSG00000095841	Gm8532	ENSMUST00000179174.2	processed_pseudogene	0	0	0.0421626	0	0	0	0	0.081905	0	0
ENSMUSG00000004552	Ctse	ENSMUST00000112411.1,ENSMUST00000073350.12,ENSMUST00000141061.1	retained_intron,protein_coding	78.0423	43.0083	83.5663	27.13	20.5357	31.0982	70.3529	21.4386	20.2786	54.4676
ENSMUSG00000052688	Rab7b	ENSMUST00000129905.1,ENSMUST00000136247.7,ENSMUST00000064679.8,ENSMUST00000130848.1,ENSMUST00000064664.9	processed_transcript,protein_coding	104.568	69.2611	97.5221	127.245	114.834	94.0629	93.9625	72.8545	69.7104	85.081
ENSMUSG00000042251	Pm20d1	ENSMUST00000048660.11,ENSMUST00000112393.8,ENSMUST00000132450.1,ENSMUST00000152989.1	processed_transcript,protein_coding	0	0	0.80109	0	0	0.690025	1.42756	0.081905	0.754345	2.25312
ENSMUSG00000013275	Slc41a1	ENSMUST00000132585.1,ENSMUST00000146360.1,ENSMUST00000086559.6	processed_transcript,retained_intron,protein_coding	22.9638	35.9856	37.6091	56.481	55.4916	48.4115	30.8206	45.3549	63.4981	44.1322
ENSMUSG00000026433	Rab29	ENSMUST00000112386.7,ENSMUST00000125925.1,ENSMUST00000187084.1,ENSMUST00000027693.7	nonsense_mediated_decay,retained_intron,protein_coding	26.1203	15.3887	25.0024	11.9755	16.6097	15.7608	13.7265	17.1796	8.7859	15.3584
ENSMUSG00000026434	Nucks1	ENSMUST00000189946.6,ENSMUST00000187405.1,ENSMUST00000062264.7	retained_intron,protein_coding	81.2277	70.4394	53.1671	49.0344	62.9659	81.8307	36.6772	103.917	82.8892	89.856
ENSMUSG00000026435	Slc45a3	ENSMUST00000185387.1,ENSMUST00000190322.1,ENSMUST00000177943.7,ENSMUST00000027695.7	processed_transcript,protein_coding	11.5833	0	1.26488	2.04673	0	1.75643	4.64871	0.757621	1.46432	0
ENSMUSG00000026436	Elk4	ENSMUST00000131159.2,ENSMUST00000146432.1,ENSMUST00000086556.11,ENSMUST00000124579.1,ENSMUST00000146188.1,ENSMUST00000147218.1,ENSMUST00000027696.9	nonsense_mediated_decay,processed_transcript,protein_coding	47.4046	97.9176	65.0569	82.0868	95.6569	91.0048	33.0168	106.784	111.865	81.753
ENSMUSG00000059149	Mfsd4a	ENSMUST00000159382.1,ENSMUST00000112365.8,ENSMUST00000144548.8,ENSMUST00000112370.8,ENSMUST00000162628.1,ENSMUST00000161864.1,ENSMUST00000159038.7,ENSMUST00000160656.7,ENSMUST00000146267.7,ENSMUST00000189227.1,ENSMUST00000163016.1,ENSMUST00000126927.7,ENSMUST00000046658.9	nonsense_mediated_decay,processed_transcript,retained_intron,protein_coding	2.95374	1.69677	15.0521	3.00477	0	4.12447	3.14794	3.05096	3.10613	0.950857
ENSMUSG00000026437	Cdk18	ENSMUST00000188387.6,ENSMUST00000189733.1,ENSMUST00000112362.2,ENSMUST00000027697.11,ENSMUST00000185601.1	nonsense_mediated_decay,retained_intron,protein_coding	2.02707	2.75725	4.34275	0.696758	0	1.50551	2.63549	6.57288	5.45791	3.05928
ENSMUSG00000089808	Gm7241	ENSMUST00000159853.1	processed_pseudogene	0	0.0235662	0.0421626	0	0	0.0784119	0	0	1.24245	0
ENSMUSG00000042115	Klhdc8a	ENSMUST00000046071.4	protein_coding	0	0	0	0	2.49146	0	0	0	0	0
ENSMUSG00000009772	Nuak2	ENSMUST00000082125.5,ENSMUST00000133246.1,ENSMUST00000072177.13,ENSMUST00000128661.1	processed_transcript,retained_intron,protein_coding	35.7923	47.863	46.0416	91.9286	122.987	44.0518	99.9655	71.2983	85.7291	92.7912
ENSMUSG00000100658	F730311O21Rik	ENSMUST00000189288.1	lincRNA	0	1.76747	0	2.22092	1.13248	0	0	2.45715	2.70677	4.38221
ENSMUSG00000042066	Tmcc2	ENSMUST00000125439.1,ENSMUST00000142609.7,ENSMUST00000136828.1,ENSMUST00000045473.15,ENSMUST00000132435.1,ENSMUST00000138717.1	processed_transcript,retained_intron,protein_coding	11.1199	10.9583	6.40872	15.6771	20.0072	7.41777	16.9477	3.48096	4.70356	8.1443
ENSMUSG00000042046	Dstyk	ENSMUST00000191494.1,ENSMUST00000188006.1,ENSMUST00000188973.1,ENSMUST00000188389.1,ENSMUST00000187092.1,ENSMUST00000045110.13	processed_transcript,retained_intron,protein_coding	22.6163	8.6488	17.8348	14.4577	10.9473	18.4582	14.3122	10.4429	12.247	11.9684
ENSMUSG00000097760	6030442K20Rik	ENSMUST00000188203.1	retained_intron	0	0	0	0	0.150997	0	0	0	0	0
ENSMUSG00000026439	Rbbp5	ENSMUST00000188575.6,ENSMUST00000190997.6,ENSMUST00000187834.1,ENSMUST00000189786.2,ENSMUST00000027700.14,ENSMUST00000190825.6,ENSMUST00000187505.6	retained_intron,protein_coding	32.0278	44.1866	37.7777	35.0121	49.2252	68.1243	39.2761	42.4473	56.2209	39.0265
ENSMUSG00000048174	Tmem81	ENSMUST00000188789.1,ENSMUST00000058167.2	protein_coding	5.53101	1.29614	10.878	7.01113	4.22793	11.9343	1.42756	10.0538	6.43412	6.1599
ENSMUSG00000053024	Cntn2	ENSMUST00000186487.6,ENSMUST00000188065.6,ENSMUST00000188143.1,ENSMUST00000186530.2,ENSMUST00000188943.1,ENSMUST00000190601.6,ENSMUST00000189528.6,ENSMUST00000086521.10	nonsense_mediated_decay,retained_intron,protein_coding	0	0	0	0	0	0	0	0	0.931838	0.826832
ENSMUSG00000026442	Nfasc	ENSMUST00000186539.1,ENSMUST00000043189.13,ENSMUST00000191294.1,ENSMUST00000186389.6,ENSMUST00000163770.7,ENSMUST00000188307.1,ENSMUST00000189219.1,ENSMUST00000094569.10,ENSMUST00000187861.6,ENSMUST00000186330.1	processed_transcript,retained_intron,protein_coding	0	0	0	2.78703	0	0	0	0	0	0
ENSMUSG00000026443	Lrrn2	ENSMUST00000027706.3,ENSMUST00000159088.1	processed_transcript,protein_coding	1.33208	12.5372	3.33085	3.22251	3.17095	2.85419	2.30605	3.21477	8.91902	0.78549
ENSMUSG00000054387	Mdm4	ENSMUST00000189596.1,ENSMUST00000191212.6,ENSMUST00000067429.9,ENSMUST00000188090.6,ENSMUST00000067398.12,ENSMUST00000185398.6,ENSMUST00000185418.1,ENSMUST00000186513.1,ENSMUST00000190312.6,ENSMUST00000190807.1,ENSMUST00000187529.1,ENSMUST00000187244.1,ENSMUST00000186645.1,ENSMUST00000186617.6	nonsense_mediated_decay,processed_transcript,retained_intron,protein_coding	59.6249	86.3937	90.4388	134.431	95.2794	98.6892	51.6849	85.5498	102.635	87.1068
ENSMUSG00000100228	Gm29257	ENSMUST00000186115.1	processed_pseudogene	0.95562	1.27258	0.885415	0.653211	0.679489	3.08943	0.878496	1.74048	1.64181	1.19891
ENSMUSG00000026447	Pik3c2b	ENSMUST00000145153.7,ENSMUST00000124934.7,ENSMUST00000153707.7,ENSMUST00000077730.6	retained_intron,protein_coding	3.47498	20.3141	15.3894	15.0239	10.7208	3.0267	3.03813	15.4596	27.6445	44.1735
ENSMUSG00000046062	Ppp1r15b	ENSMUST00000122956.1,ENSMUST00000052529.3	processed_transcript,protein_coding	102.28	166.165	95.5827	170.88	169.042	145.752	106.664	125.11	154.197	135.931
ENSMUSG00000041757	Plekha6	ENSMUST00000212252.1,ENSMUST00000190186.6,ENSMUST00000190884.1,ENSMUST00000189598.1,ENSMUST00000038295.14,ENSMUST00000187285.6,ENSMUST00000105082.8,ENSMUST00000186917.6,ENSMUST00000190694.1,ENSMUST00000187299.1,ENSMUST00000190208.1,ENSMUST00000212142.1	processed_transcript,retained_intron,protein_coding	3.38811	4.07695	4.89086	6.35792	10.1168	10.0524	3.58719	2.64144	3.90484	5.5191
ENSMUSG00000070644	Etnk2	ENSMUST00000131450.1,ENSMUST00000129213.1,ENSMUST00000156832.1,ENSMUST00000135222.8,ENSMUST00000147909.7	processed_transcript,retained_intron,protein_coding	0	0	0	0.958043	0	0	0	0	0	0
ENSMUSG00000070643	Sox13	ENSMUST00000094551.4,ENSMUST00000144386.7,ENSMUST00000145922.1,ENSMUST00000153799.7,ENSMUST00000126530.1	retained_intron,protein_coding	3.79352	3.72346	4.59573	4.48538	8.15386	3.48149	5.38079	10.9343	16.6843	3.34867
ENSMUSG00000090553	Snrpe	ENSMUST00000171264.1,ENSMUST00000172079.1,ENSMUST00000166915.7,ENSMUST00000164096.1,ENSMUST00000164574.1,ENSMUST00000166291.7	nonsense_mediated_decay,protein_coding	49.4316	42.1128	33.0133	25.6059	33.5214	37.6848	40.0082	38.782	32.215	39.7706
ENSMUSG00000102976	Zc3h11a	ENSMUST00000191896.5,ENSMUST00000192775.1,ENSMUST00000192107.5,ENSMUST00000027736.12,ENSMUST00000195424.5,ENSMUST00000195067.1,ENSMUST00000191828.1,ENSMUST00000195669.1,ENSMUST00000193504.5,ENSMUST00000191932.1,ENSMUST00000191705.5,ENSMUST00000192148.1,ENSMUST00000194668.5	processed_transcript,retained_intron,protein_coding	2.98269	5.63232	5.94493	12.7594	7.70087	9.77012	1.06152	2.02715	2.70677	4.1755
ENSMUSG00000094410	Gm38394	ENSMUST00000186476.6,ENSMUST00000179598.3	nonsense_mediated_decay,protein_coding	0.231666	0.612721	1.39137	2.65639	2.11396	1.83484	0.292832	0.307144	1.8193	1.11622
ENSMUSG00000051998	Lax1	ENSMUST00000189524.1,ENSMUST00000169295.7	protein_coding	228.915	153.699	272.876	133.603	110.002	110.09	280.606	133.833	118.388	162.08
ENSMUSG00000026463	Atp2b4	ENSMUST00000128692.1,ENSMUST00000167348.1,ENSMUST00000143567.7,ENSMUST00000165602.8,ENSMUST00000112264.1,ENSMUST00000140810.1,ENSMUST00000048953.13,ENSMUST00000125659.7	processed_transcript,retained_intron,protein_coding	11.786	60.6359	40.5183	34.7944	32.1625	65.8189	6.47891	55.2449	37.806	12.3405
ENSMUSG00000041577	Prelp	ENSMUST00000048432.5,ENSMUST00000127583.1	processed_transcript,protein_coding	2.40353	1.55537	1.98164	2.00318	3.24645	2.80715	1.13472	0	1.46432	4.09282
ENSMUSG00000041559	Fmod	ENSMUST00000162779.1,ENSMUST00000048183.7	protein_coding	0	0	0	0	0	0	0	0	0	0.888844
ENSMUSG00000020423	Btg2	ENSMUST00000020692.6	protein_coding	451.198	536.013	230.756	637.273	797.191	523.164	1533.2	725.228	826.185	1325.35
ENSMUSG00000073559	Gm8618	ENSMUST00000097570.2	processed_pseudogene	0.0868746	0.0471324	0	0	0.150997	0.0784119	0.036604	0.0409525	0.0443732	0.144696
ENSMUSG00000064246	Chil1	ENSMUST00000082060.9,ENSMUST00000156873.7,ENSMUST00000153856.7,ENSMUST00000133701.7,ENSMUST00000139254.7,ENSMUST00000134812.1,ENSMUST00000132873.7,ENSMUST00000144819.1	retained_intron,protein_coding	0	1.69677	0.337301	1.69835	1.50997	1.48983	4.42909	0	0	2.27379
ENSMUSG00000042451	Mybph	ENSMUST00000191577.1,ENSMUST00000038445.12	protein_coding	2.08499	0	0	1.08868	0.452992	0.564566	0	0	0	1.13689
ENSMUSG00000042429	Adora1	ENSMUST00000086465.5,ENSMUST00000187631.1,ENSMUST00000038191.7,ENSMUST00000169927.1	protein_coding	0	0	1.39137	0.609664	0	0.59593	0	0	0	0.537441
ENSMUSG00000026458	Ppfia4	ENSMUST00000189361.1,ENSMUST00000186553.1,ENSMUST00000168515.7,ENSMUST00000186964.6,ENSMUST00000189862.6,ENSMUST00000186730.6	processed_transcript,retained_intron,protein_coding	172.07	72.1597	153.809	111.612	93.0899	123.295	196.93	137.764	90.0777	139.673
ENSMUSG00000042305	Tmem183a	ENSMUST00000185903.1,ENSMUST00000191237.6,ENSMUST00000188205.1,ENSMUST00000189572.1,ENSMUST00000049470.10	nonsense_mediated_decay,retained_intron,protein_coding	33.4467	34.5245	44.1021	57.1342	46.2807	40.3978	29.5394	50.3101	44.7282	34.8303
ENSMUSG00000026456	Cyb5r1	ENSMUST00000127412.8,ENSMUST00000173908.7,ENSMUST00000027726.13,ENSMUST00000172496.7,ENSMUST00000154237.7,ENSMUST00000133686.7,ENSMUST00000174315.7,ENSMUST00000172795.1,ENSMUST00000186489.6,ENSMUST00000130836.7	nonsense_mediated_decay,processed_transcript,retained_intron,protein_coding	28.9292	19.5128	18.7624	23.6027	19.1012	24.1822	23.39	13.9443	17.9268	29.8693
ENSMUSG00000026457	Adipor1	ENSMUST00000156433.1,ENSMUST00000112237.1,ENSMUST00000027727.14,ENSMUST00000148822.1	processed_transcript,retained_intron,protein_coding	239.195	186.762	203.435	231.629	268.926	211.806	283.498	219.423	210.285	249.021
ENSMUSG00000101061	Platr1	ENSMUST00000188474.1	lincRNA	0	0	0	0.740306	0	0	0	0	0	0
ENSMUSG00000026455	Klhl12	ENSMUST00000116528.1,ENSMUST00000027725.10,ENSMUST00000133721.7,ENSMUST00000141458.1,ENSMUST00000112232.7,ENSMUST00000189981.1	retained_intron,protein_coding	4.72019	12.3487	13.2391	10.1465	5.13391	10.5072	4.61211	6.71621	10.5165	11.617
ENSMUSG00000042229	Rabif	ENSMUST00000047978.8	protein_coding	30.2903	30.7539	15.811	15.7206	15.0242	35.9754	19.6197	25.7182	17.0837	14.0561
ENSMUSG00000096712	Gm15454	ENSMUST00000179718.1	processed_pseudogene	0	0	0.0843252	0.0870948	0	0.0627295	0	0.921431	0.0443732	0.0620124
ENSMUSG00000042207	Kdm5b	ENSMUST00000133725.1,ENSMUST00000112197.2,ENSMUST00000186128.1,ENSMUST00000112198.2,ENSMUST00000191572.1,ENSMUST00000047714.13	retained_intron,protein_coding	8.02142	36.6926	16.2326	24.822	42.8078	35.2226	20.059	36.0792	53.381	35.6778
ENSMUSG00000026452	Syt2	ENSMUST00000121990.1,ENSMUST00000187725.6,ENSMUST00000187702.1,ENSMUST00000188842.6	processed_transcript,protein_coding	0	0	0	0	0	0.297965	0	0	0	0
ENSMUSG00000073557	Ppp1r12b	ENSMUST00000141419.1,ENSMUST00000191540.1,ENSMUST00000156348.7,ENSMUST00000112163.1,ENSMUST00000045665.12,ENSMUST00000146639.1,ENSMUST00000086444.5,ENSMUST00000137022.1,ENSMUST00000132025.1,ENSMUST00000168381.7	processed_transcript,retained_intron,protein_coding	8.33996	12.6315	14.5039	16.4609	9.21085	13.5966	15.1541	19.5548	14.6432	11.8444
ENSMUSG00000026429	Ube2t	ENSMUST00000188177.1,ENSMUST00000139617.1,ENSMUST00000185369.1,ENSMUST00000027687.7	retained_intron,protein_coding	0.492289	6.22148	4.63789	4.52893	4.75642	2.4935	2.81851	5.05763	3.94922	5.49843
ENSMUSG00000097993	Ptprv	ENSMUST00000183317.7,ENSMUST00000182718.1,ENSMUST00000086432.6,ENSMUST00000182387.1,ENSMUST00000183089.1,ENSMUST00000182012.1,ENSMUST00000182570.1,ENSMUST00000183328.1,ENSMUST00000182541.7,ENSMUST00000183212.1,ENSMUST00000182120.1	processed_transcript,retained_intron	1.76645	9.16725	7.25197	15.1545	15.6282	7.96665	8.93138	15.1524	11.6702	12.3611
ENSMUSG00000031506	Ptpn7	ENSMUST00000167080.2,ENSMUST00000049449.10,ENSMUST00000187985.6,ENSMUST00000188478.1	retained_intron,protein_coding	88.4673	141.869	125.054	129.423	117.25	88.4486	72.7688	97.0165	93.6719	76.854
ENSMUSG00000026426	Arl8a	ENSMUST00000125774.1,ENSMUST00000123344.1,ENSMUST00000141177.1,ENSMUST00000027684.10	retained_intron,protein_coding	70.0209	66.5038	57.8471	81.303	101.093	84.6535	88.5085	90.6484	87.5484	70.3841
ENSMUSG00000026424	Gpr37l1	ENSMUST00000027682.8	protein_coding	0	0.68342	0.337301	0	0	0.470471	1.24454	0	0	0
ENSMUSG00000079139	Gm4204	ENSMUST00000110798.4	processed_pseudogene	14.0737	9.12012	15.7267	13.761	19.3277	13.926	11.4205	13.3915	20.811	24.929
ENSMUSG00000003051	Elf3	ENSMUST00000003135.13,ENSMUST00000188895.1,ENSMUST00000185752.1	retained_intron,protein_coding	0.666038	4.14765	6.49304	5.57407	2.18946	12.5302	1.72039	18.5105	11.0489	2.95592
ENSMUSG00000041926	Rnpep	ENSMUST00000189615.1,ENSMUST00000141234.1,ENSMUST00000077340.13,ENSMUST00000190632.1,ENSMUST00000152169.1,ENSMUST00000074357.7,ENSMUST00000130069.1,ENSMUST00000141092.1,ENSMUST00000188053.1	processed_transcript,retained_intron,protein_coding	187.881	99.5672	105.828	180.678	174.327	122.621	216.879	163.441	109.114	165.18
ENSMUSG00000062580	Timm17a	ENSMUST00000081104.9,ENSMUST00000134088.2,ENSMUST00000125454.2,ENSMUST00000152706.1	retained_intron,protein_coding	45.0589	42.3249	28.249	24.2994	18.6482	33.8583	28.9538	28.7282	24.1834	21.3529
ENSMUSG00000048096	Lmod1	ENSMUST00000059352.2	protein_coding	1.01354	0	0	1.95963	1.66097	0	0	0.348096	0	1.01287
ENSMUSG00000041889	Shisa4	ENSMUST00000159918.1,ENSMUST00000041240.3,ENSMUST00000159181.1	retained_intron,protein_coding	0	1.48467	0	0.391927	0	0.548883	0.658872	0.634764	0	0.661466
ENSMUSG00000041879	Ipo9	ENSMUST00000162858.1,ENSMUST00000159017.1,ENSMUST00000041023.13,ENSMUST00000159089.1,ENSMUST00000161934.1,ENSMUST00000161135.7,ENSMUST00000159173.1,ENSMUST00000161258.7,ENSMUST00000161189.7,ENSMUST00000159487.1,ENSMUST00000161032.7,ENSMUST00000161750.7,ENSMUST00000161704.7,ENSMUST00000161838.7	nonsense_mediated_decay,processed_transcript,retained_intron,protein_coding	36.8348	56.1347	56.0763	49.4698	45.2992	53.3828	43.7418	56.4735	51.0292	36.6907
ENSMUSG00000009418	Nav1	ENSMUST00000067414.12,ENSMUST00000040599.14,ENSMUST00000190735.1,ENSMUST00000187311.1,ENSMUST00000190298.6,ENSMUST00000189252.1,ENSMUST00000189362.6,ENSMUST00000190130.1	processed_transcript,retained_intron,protein_coding	20.8499	17.6511	36.0912	34.3589	39.6368	28.1812	36.5674	11.9991	24.9821	31.0062
ENSMUSG00000090399	Gm38399	ENSMUST00000112103.1	lincRNA	0	1.83816	1.39137	2.13382	0.754987	0.470471	0	0	1.3312	0.847503
ENSMUSG00000026421	Csrp1	ENSMUST00000027677.7,ENSMUST00000097561.8	protein_coding	194.425	101.311	156.255	110.218	125.554	102.735	178.811	125.233	103.478	132.913
ENSMUSG00000041801	Phlda3	ENSMUST00000038945.5,ENSMUST00000136445.1	processed_transcript,protein_coding	10.5408	4.26548	2.36111	3.83217	0.679489	3.63831	2.12303	2.64144	0.621225	1.73635
ENSMUSG00000026418	Tnni1	ENSMUST00000148201.7,ENSMUST00000154463.7,ENSMUST00000152075.7,ENSMUST00000152208.7,ENSMUST00000132795.7,ENSMUST00000139986.7,ENSMUST00000137331.7,ENSMUST00000187830.6,ENSMUST00000129217.1	processed_transcript,protein_coding	0	0	0	0	0	0	0	0	0	0.558112
ENSMUSG00000041782	Lad1	ENSMUST00000038760.9,ENSMUST00000190773.6,ENSMUST00000185756.1	processed_transcript,protein_coding	0	4.21835	6.28223	7.18532	2.26496	13.8005	5.89325	15.6234	8.29779	7.87558
ENSMUSG00000026414	Tnnt2	ENSMUST00000112085.8,ENSMUST00000178854.7,ENSMUST00000191055.1,ENSMUST00000179863.7,ENSMUST00000027671.11,ENSMUST00000178204.7,ENSMUST00000189732.6,ENSMUST00000188098.1,ENSMUST00000189826.6,ENSMUST00000189355.6,ENSMUST00000112087.8,ENSMUST00000112086.2,ENSMUST00000186225.1,ENSMUST00000188028.6,ENSMUST00000190451.6	retained_intron,protein_coding	0	0	0	0	0.830486	0	0	0	0	0
ENSMUSG00000101482	Gm28883	ENSMUST00000189256.1	processed_pseudogene	0	0	0.0421626	0	0	0	0	0	0	0
ENSMUSG00000026413	Pkp1	ENSMUST00000027667.12,ENSMUST00000189805.6,ENSMUST00000163260.7,ENSMUST00000132793.1	nonsense_mediated_decay,retained_intron,protein_coding	0	0	0.337301	0	0.226496	0.486154	0	1.61762	0.399359	0.351404
ENSMUSG00000051985	Igfn1	ENSMUST00000124134.2,ENSMUST00000140703.7,ENSMUST00000166193.8	nonsense_mediated_decay,protein_coding	0	0	0	0	0	0	0	0.65524	0	0
ENSMUSG00000026411	Tmem9	ENSMUST00000063719.14,ENSMUST00000117950.1,ENSMUST00000140545.1,ENSMUST00000118832.3,ENSMUST00000165125.7	processed_transcript,retained_intron,protein_coding	20.5024	16.5435	25.8457	16.1125	19.4032	22.2219	29.027	15.5619	20.3229	14.0975
ENSMUSG00000026407	Cacna1s	ENSMUST00000161865.1,ENSMUST00000160641.7,ENSMUST00000159106.1,ENSMUST00000161700.1,ENSMUST00000112068.9,ENSMUST00000112064.7	processed_transcript,retained_intron,protein_coding	51.7773	33.8882	82.0485	39.8459	10.2678	34.5326	87.3372	24.2644	15.7525	28.7117
ENSMUSG00000086264	Gm15850	ENSMUST00000165464.1,ENSMUST00000146091.9,ENSMUST00000134998.7,ENSMUST00000166747.7	processed_transcript	0	0	0.0421626	0	0	0.172506	0	0	0	0
ENSMUSG00000041642	Kif21b	ENSMUST00000075164.10,ENSMUST00000165333.1,ENSMUST00000127624.2,ENSMUST00000130864.8,ENSMUST00000122892.1,ENSMUST00000171381.1	nonsense_mediated_decay,processed_transcript,retained_intron,protein_coding	57.2793	179.952	146.81	160.603	149.035	248.55	75.7703	185.863	216.364	140.789
ENSMUSG00000041605	5730559C18Rik	ENSMUST00000120339.7,ENSMUST00000150163.7,ENSMUST00000144464.6,ENSMUST00000195177.1,ENSMUST00000153910.1,ENSMUST00000194374.1	nonsense_mediated_decay,retained_intron,protein_coding	0	0.542023	1.47569	0.0870948	0	4.07742	0	2.9281	1.24245	1.3436
ENSMUSG00000102941	Gm37552	ENSMUST00000193939.1	lincRNA	0	0	0	0	0	0	0	0	0.754345	0
ENSMUSG00000052759	Gpr25	ENSMUST00000086395.6	protein_coding	0	0	0	0	0	0	2.12303	0	0.621225	0
ENSMUSG00000041570	Camsap2	ENSMUST00000048309.11,ENSMUST00000192314.1,ENSMUST00000192001.5,ENSMUST00000194730.1,ENSMUST00000192933.1,ENSMUST00000194808.5	processed_transcript,protein_coding	13.6683	22.058	16.7807	24.2559	37.6739	31.1609	14.1658	23.1177	23.9172	30.5514
ENSMUSG00000097403	9230116N13Rik	ENSMUST00000194227.1	retained_intron	1.12937	3.60563	1.93948	0	1.13248	0	3.55059	2.98953	0	2.41848
ENSMUSG00000026404	Ddx59	ENSMUST00000027655.7,ENSMUST00000122959.1,ENSMUST00000149783.1,ENSMUST00000129218.6	processed_transcript,retained_intron,protein_coding	13.871	6.03295	4.63789	14.5448	8.98435	6.06908	6.3691	7.51478	5.99039	10.8108
ENSMUSG00000041498	Kif14	ENSMUST00000201158.1,ENSMUST00000201676.3,ENSMUST00000187963.6,ENSMUST00000193587.1,ENSMUST00000189413.6,ENSMUST00000047817.11,ENSMUST00000195390.5,ENSMUST00000195274.2	nonsense_mediated_decay,processed_transcript,retained_intron,protein_coding	3.61977	1.76747	6.28223	3.09187	5.13391	1.27027	1.02491	4.1362	0	5.97386
ENSMUSG00000101413	Gm29485	ENSMUST00000190220.1	processed_pseudogene	0.0289582	0.0942648	0.0421626	0.0435474	0	0.0313648	0.036604	0.593811	0	0
ENSMUSG00000104509	Gm33994	ENSMUST00000193724.1	lincRNA	0	0.942648	0	0	0.905985	0	0	0	0	0
ENSMUSG00000097229	Platr23	ENSMUST00000180797.1	lincRNA	0	0	0	0	1.05698	0	0	0	0	0
ENSMUSG00000041483	Zfp281	ENSMUST00000112046.1,ENSMUST00000047734.14	protein_coding	11.5254	46.9203	23.1894	26.8687	37.5984	30.565	26.7209	17.4253	35.8536	39.5639
ENSMUSG00000097113	Gm19705	ENSMUST00000180962.1,ENSMUST00000181491.1,ENSMUST00000180495.7,ENSMUST00000181524.7	lincRNA	1.36104	2.78081	0	1.04514	0.905985	2.27395	0	1.53572	1.28682	1.77769
ENSMUSG00000104360	Gm8762	ENSMUST00000193486.1	processed_pseudogene	0.0289582	0.0471324	0.0421626	0.0870948	0.0754987	0.0313648	0.073208	0	0	0.0413416
ENSMUSG00000103953	Gm29718	ENSMUST00000193396.1	processed_pseudogene	0	0	0.0421626	0.0435474	0	0.0313648	0.036604	0	0.0443732	0.0206708
ENSMUSG00000026398	Nr5a2	ENSMUST00000195428.1,ENSMUST00000192357.5,ENSMUST00000192587.1,ENSMUST00000027649.13,ENSMUST00000192929.5,ENSMUST00000168126.6	retained_intron,protein_coding	0	0	0	0	0.0754987	3.16784	0	0.0204762	0.532479	0.372074
ENSMUSG00000098243	Gm4258	ENSMUST00000187561.1,ENSMUST00000182127.1	lincRNA,retained_intron	0	0.612721	0	0.914495	0	0	0	0.65524	0.976211	0.51677
ENSMUSG00000102142	Gm26930	ENSMUST00000194874.1	sense_intronic	0	0	0	0	0	0.580248	0	0	0.0887465	0
ENSMUSG00000098206	A430106G13Rik	ENSMUST00000182158.1	lincRNA	0	0.0706986	0.337301	0.391927	0	0.59593	0	0.532382	0	0.537441
ENSMUSG00000026395	Ptprc	ENSMUST00000182138.7,ENSMUST00000182283.7,ENSMUST00000112036.4,ENSMUST00000183262.7,ENSMUST00000195533.5,ENSMUST00000182755.7,ENSMUST00000188596.2,ENSMUST00000185570.1,ENSMUST00000183301.7,ENSMUST00000187586.1,ENSMUST00000186628.1,ENSMUST00000183229.2,ENSMUST00000193650.1	retained_intron,protein_coding	420.01	778.745	733.166	683.215	701.232	807.941	493.019	845.956	945.549	689.227
ENSMUSG00000026393	Nek7	ENSMUST00000186017.6,ENSMUST00000187407.6,ENSMUST00000191549.2,ENSMUST00000027642.4	retained_intron,protein_coding	182.697	154.312	168.777	138.089	121.704	122.793	156.263	135.246	156.149	166.111
ENSMUSG00000079283	2310009B15Rik	ENSMUST00000193374.1,ENSMUST00000195075.1,ENSMUST00000112025.2	nonsense_mediated_decay,retained_intron,protein_coding	0	7.44692	0.927578	2.39511	4.15243	4.75176	4.31927	5.59002	5.05855	3.53471
ENSMUSG00000056268	Dennd1b	ENSMUST00000198418.1,ENSMUST00000200295.4,ENSMUST00000199634.1,ENSMUST00000200429.4,ENSMUST00000198759.4,ENSMUST00000094505.5,ENSMUST00000168527.7,ENSMUST00000196816.1,ENSMUST00000200533.4	nonsense_mediated_decay,processed_transcript,retained_intron,protein_coding	36.3136	58.892	55.9498	56.9164	67.1939	69.2377	57.029	49.4297	72.4615	71.5003
ENSMUSG00000104436	Gm37423	ENSMUST00000194246.1	retained_intron	0	0.919082	1.77083	0.609664	4.68092	0	0.585664	0.614287	0.354986	1.30226
ENSMUSG00000104900	4930596I21Rik	ENSMUST00000200494.1	sense_intronic	1.67958	0	0.421626	0.0435474	2.49146	0.674342	0	0	0	0.992198
ENSMUSG00000085361	Gm16305	ENSMUST00000140747.2	processed_pseudogene	0	0	0	0	0	0	0	0	0	0.0206708
ENSMUSG00000033964	Zbtb41	ENSMUST00000200243.4,ENSMUST00000199011.1,ENSMUST00000039867.9	nonsense_mediated_decay,protein_coding	4.86498	12.8436	13.745	9.62397	6.94588	14.3651	6.66193	14.3539	11.9364	11.555
ENSMUSG00000033952	Aspm	ENSMUST00000053364.11,ENSMUST00000200083.4,ENSMUST00000197096.1,ENSMUST00000196272.1,ENSMUST00000199998.1	processed_transcript,retained_intron,protein_coding	4.2279	1.06048	7.25197	3.52734	2.34046	1.99166	0.109812	1.55619	2.39615	5.87051
ENSMUSG00000026368	F13b	ENSMUST00000027615.6,ENSMUST00000141842.1	processed_transcript,protein_coding	1.21624	0.989781	0.252976	0	0	1.00367	1.50076	0.266191	0	1.32293
ENSMUSG00000070594	Gm4788	ENSMUST00000111989.8,ENSMUST00000111986.7,ENSMUST00000027612.10	protein_coding	0	0	0	0	0	0	0.036604	0	0	0
ENSMUSG00000089991	Gm16332	ENSMUST00000134229.2	unprocessed_pseudogene	0	0	0	0.827401	2.26496	0.642978	0	0	0	0.0206708
ENSMUSG00000104496	Gm5837	ENSMUST00000191844.1	processed_pseudogene	1.65062	0.141397	0.0843252	0.130642	1.35898	0.439107	0.219624	0.184286	0.354986	0.661466
ENSMUSG00000026365	Cfh	ENSMUST00000194688.1,ENSMUST00000111977.7,ENSMUST00000148225.1,ENSMUST00000192880.5,ENSMUST00000066859.12,ENSMUST00000123238.1,ENSMUST00000111976.8,ENSMUST00000192919.5	nonsense_mediated_decay,retained_intron,protein_coding	95.8516	51.1858	38.115	66.4098	69.1568	76.6084	51.026	38.823	21.521	34.8923
ENSMUSG00000052726	Kcnt2	ENSMUST00000119786.7,ENSMUST00000145077.2,ENSMUST00000120709.7,ENSMUST00000120796.7,ENSMUST00000193606.1,ENSMUST00000192840.1	nonsense_mediated_decay,processed_transcript,retained_intron,protein_coding	0	0	0	0	0	0	0	0.675716	0	0
ENSMUSG00000099671	Gm18183	ENSMUST00000191024.2	processed_pseudogene	0	0	0	0	0	0	0	0	0	0.0206708
ENSMUSG00000101795	Gm5835	ENSMUST00000185806.2	processed_pseudogene	7.55809	4.00626	6.45088	5.66116	3.09545	4.73608	4.31927	4.15668	3.1505	7.25545
ENSMUSG00000026361	Cdc73	ENSMUST00000188838.1,ENSMUST00000159794.1,ENSMUST00000189597.1,ENSMUST00000162638.1,ENSMUST00000212510.1,ENSMUST00000018337.8	nonsense_mediated_decay,processed_transcript,retained_intron,protein_coding	15.5505	28.5151	33.7301	31.0928	35.1069	44.7418	19.9126	33.8472	49.698	33.8174
ENSMUSG00000033849	B3galt2	ENSMUST00000038252.3	protein_coding	0.666038	5.65589	2.02381	1.43706	1.50997	0	0	3.01001	0.843091	0.620124
ENSMUSG00000089640	Gm6397	ENSMUST00000161973.1	processed_pseudogene	0	0.565589	0.96974	0.0435474	0.0754987	0.0470471	0	0.102381	0	0.78549
ENSMUSG00000018196	Glrx2	ENSMUST00000188783.1,ENSMUST00000145969.7,ENSMUST00000185367.1,ENSMUST00000129653.2,ENSMUST00000145571.1,ENSMUST00000190211.1,ENSMUST00000185362.6,ENSMUST00000152435.1,ENSMUST00000126514.1,ENSMUST00000111957.9,ENSMUST00000149103.1,ENSMUST00000050491.10,ENSMUST00000148600.2	nonsense_mediated_decay,processed_transcript,retained_intron,protein_coding	24.8172	20.5262	17.4132	15.0239	13.7408	12.4989	26.9406	13.7805	18.5924	13.3947
ENSMUSG00000018199	Trove2	ENSMUST00000018343.8,ENSMUST00000159879.1	retained_intron,protein_coding	10.5697	4.05339	10.2455	2.87413	6.71939	11.997	8.52873	5.65144	6.7891	4.91965
ENSMUSG00000018189	Uchl5	ENSMUST00000185742.1,ENSMUST00000018333.12,ENSMUST00000190258.1,ENSMUST00000185493.6,ENSMUST00000189936.6,ENSMUST00000191512.1,ENSMUST00000185539.1,ENSMUST00000189433.1	nonsense_mediated_decay,retained_intron,protein_coding	9.9037	28.0202	15.9375	13.5868	14.2693	16.5606	10.6152	21.8891	18.6368	20.9809
ENSMUSG00000100455	Gm29170	ENSMUST00000190224.1	sense_intronic	1.9402	1.10761	1.18055	0	1.13248	0.548883	0	1.69953	2.30741	1.46763
ENSMUSG00000026360	Rgs2	ENSMUST00000027606.3,ENSMUST00000134817.1,ENSMUST00000127206.7,ENSMUST00000153527.2	nonsense_mediated_decay,retained_intron,protein_coding	377.644	362.825	175.776	456.856	515.354	279.789	903.716	356.491	389.774	743.198
ENSMUSG00000051079	Rgs13	ENSMUST00000111941.1,ENSMUST00000052375.7	protein_coding	0	0	2.06597	0	0	0	0	0.225239	4.03796	10.7281
ENSMUSG00000100389	Rbm6-ps2	ENSMUST00000186440.1	processed_pseudogene	0.0289582	0	0.0421626	0	0	0	0	0	0.0443732	0.0206708
ENSMUSG00000026358	Rgs1	ENSMUST00000169042.1,ENSMUST00000189061.6,ENSMUST00000170870.2,ENSMUST00000169409.2,ENSMUST00000185714.1,ENSMUST00000172388.7,ENSMUST00000189916.1,ENSMUST00000167812.1,ENSMUST00000167317.7	nonsense_mediated_decay,retained_intron,protein_coding	395.714	774.362	108.063	838.984	777.259	798.327	1279.82	1146.06	1010.6	1026.78
ENSMUSG00000100441	Gm7266	ENSMUST00000187999.1	processed_pseudogene	0.95562	0.754119	0.295138	0.522569	0.981484	0.642978	0.439248	0.532382	0.443732	0.78549
ENSMUSG00000026357	Rgs18	ENSMUST00000027603.3	protein_coding	10.7724	12.985	2.44543	1.91609	6.1154	3.87355	5.78343	0.0409525	4.65919	4.3202
ENSMUSG00000101049	Gm8856	ENSMUST00000185254.1	processed_pseudogene	0	0	0	0	0	0	0	0.0204762	0	0.0413416
ENSMUSG00000090323	Gm5263	ENSMUST00000163646.2	processed_pseudogene	0	0.0235662	0	1.30642	0	0.0156824	0.073208	0	0.0443732	0.0206708
ENSMUSG00000035131	Brinp3	ENSMUST00000128345.2,ENSMUST00000125331.1,ENSMUST00000132847.7,ENSMUST00000074622.10,ENSMUST00000166814.7	nonsense_mediated_decay,retained_intron,protein_coding	0	0.589155	0	0	0	0.2666	0	0	0	0
ENSMUSG00000080078	Gm15583	ENSMUST00000116191.2	processed_pseudogene	0	0	0	0.0435474	0	0.0156824	0	0	0.0443732	0
ENSMUSG00000099842	Gm4034	ENSMUST00000187674.1	processed_pseudogene	0	0.0235662	0	0	0	0	0	0	0	0
ENSMUSG00000101564	Gm5703	ENSMUST00000186658.1	processed_pseudogene	0	0	0	0	0	0	0	0	0	0.0413416
ENSMUSG00000082588	Gm15443	ENSMUST00000118947.1	processed_pseudogene	0	0.0235662	1.0119	0	0	0	0	0.0409525	0	0
ENSMUSG00000056220	Pla2g4a	ENSMUST00000190507.1,ENSMUST00000111926.8,ENSMUST00000134676.1,ENSMUST00000155438.1,ENSMUST00000070200.14,ENSMUST00000142040.1	processed_transcript,retained_intron,protein_coding	36.8638	20.5262	20.5754	24.0382	22.9516	25.625	40.484	20.5377	14.3326	24.2882
ENSMUSG00000097028	Ptgs2os	ENSMUST00000181460.2	retained_intron	0	0	0	0.870948	0	0	0	0	0	0
ENSMUSG00000032487	Ptgs2	ENSMUST00000190784.1,ENSMUST00000035065.8	protein_coding	53.8622	32.8984	12.9861	118.318	145.411	48.3174	202.347	77.0521	80.0493	110.547
ENSMUSG00000097754	Ptgs2os2	ENSMUST00000181308.1	lincRNA	0.723955	0	0	1.26287	0	0	0	1.24905	1.64181	0.930186
ENSMUSG00000099875	Gm15453	ENSMUST00000121422.1	processed_pseudogene	4.14102	1.43754	0.632439	0.479021	1.20798	0.893896	1.53737	1.16715	1.73056	0.475428
ENSMUSG00000006010	BC003331	ENSMUST00000132809.7,ENSMUST00000148389.7,ENSMUST00000097546.8,ENSMUST00000094477.3,ENSMUST00000140112.1,ENSMUST00000111913.8,ENSMUST00000006167.12,ENSMUST00000097547.9,ENSMUST00000150615.7	nonsense_mediated_decay,processed_transcript,retained_intron,protein_coding	23.0507	24.2496	42.7951	24.7349	15.7792	16.7331	26.7575	18.0805	13.2676	21.5183
ENSMUSG00000006005	Tpr	ENSMUST00000138718.7,ENSMUST00000132522.1,ENSMUST00000128417.7,ENSMUST00000152967.7,ENSMUST00000150752.8,ENSMUST00000132257.8,ENSMUST00000151563.1,ENSMUST00000124973.8,ENSMUST00000131701.1,ENSMUST00000147769.1,ENSMUST00000130779.1,ENSMUST00000124484.1,ENSMUST00000119161.8,ENSMUST00000141827.2	processed_transcript,retained_intron,protein_coding	24.6145	117.737	206.892	154.767	141.409	137.315	86.7881	129.656	111.599	133.223
ENSMUSG00000006014	Prg4	ENSMUST00000164600.7,ENSMUST00000161611.7,ENSMUST00000159035.1,ENSMUST00000006171.15,ENSMUST00000111902.8,ENSMUST00000111901.8,ENSMUST00000162367.7,ENSMUST00000161320.7	protein_coding	0	1.8146	2.95138	0.479021	7.70087	0	1.53737	0	1.41994	2.1911
ENSMUSG00000101519	Ska2l-ps	ENSMUST00000186208.1	processed_pseudogene	0	0	0	0	0	0	0	0.0204762	0	0
ENSMUSG00000066842	Hmcn1	ENSMUST00000155715.1,ENSMUST00000177036.1,ENSMUST00000074783.11,ENSMUST00000151899.1,ENSMUST00000137909.1,ENSMUST00000137197.8	processed_transcript,retained_intron,protein_coding	0	0	0	0	0	0.517519	0	0	0	0
ENSMUSG00000100954	Gm10138	ENSMUST00000206952.1	pseudogene	2.98269	0.966215	1.89732	0.914495	2.34046	2.11712	0.841892	0.430001	2.88426	1.38494
ENSMUSG00000023150	Ivns1abp	ENSMUST00000186745.1,ENSMUST00000097543.7,ENSMUST00000111887.9,ENSMUST00000190872.1,ENSMUST00000023918.12	nonsense_mediated_decay,protein_coding	253.761	191.334	192.768	247.523	203.318	156.573	228.665	186.784	174.254	253.383
ENSMUSG00000052748	Swt1	ENSMUST00000185247.1,ENSMUST00000064771.11,ENSMUST00000189595.1,ENSMUST00000129939.1,ENSMUST00000131312.1,ENSMUST00000111883.8,ENSMUST00000138095.1,ENSMUST00000141977.2,ENSMUST00000124880.1,ENSMUST00000139244.1	nonsense_mediated_decay,retained_intron,protein_coding	19.8074	16.1193	15.6845	16.6787	23.8576	15.0551	21.0473	16.34	17.3056	16.1232
ENSMUSG00000053286	Trmt1l	ENSMUST00000188179.6,ENSMUST00000186244.1,ENSMUST00000065625.11,ENSMUST00000188679.1,ENSMUST00000188843.6,ENSMUST00000189655.1,ENSMUST00000185230.6	nonsense_mediated_decay,retained_intron,protein_coding	33.7363	37.0461	41.994	33.967	52.2451	44.1929	31.0036	42.6316	42.3321	35.6571
ENSMUSG00000026484	Rnf2	ENSMUST00000190070.6,ENSMUST00000187991.1,ENSMUST00000188871.1,ENSMUST00000187048.6,ENSMUST00000186415.6,ENSMUST00000185945.1,ENSMUST00000076110.10	processed_transcript,retained_intron,protein_coding	36.8059	64.7599	25.1711	56.6987	75.3477	46.216	31.4794	37.7992	61.3682	44.897
ENSMUSG00000100551	Gm19503	ENSMUST00000187109.1	processed_pseudogene	0.0579164	0.895516	0.126488	0.217737	0.150997	0.282283	0.329436	0.081905	0.0443732	0.124025
ENSMUSG00000026483	Fam129a	ENSMUST00000148810.7,ENSMUST00000097541.9,ENSMUST00000134499.7,ENSMUST00000086267.5,ENSMUST00000111875.1	nonsense_mediated_decay,processed_transcript,protein_coding	94.4327	142.599	122.651	91.885	113.475	147.43	86.5685	110.162	112.042	63.294
ENSMUSG00000100594	2810414N06Rik	ENSMUST00000186444.1	lincRNA	1.21624	2.21522	1.13839	1.56771	0	1.08208	1.50076	1.80191	0.754345	0.558112
ENSMUSG00000043019	Edem3	ENSMUST00000191070.1,ENSMUST00000059498.11,ENSMUST00000187951.6,ENSMUST00000188145.6	protein_coding	48.4181	52.4348	69.6948	65.6695	46.2052	52.3321	26.3549	43.2663	45.0388	33.5074
ENSMUSG00000032666	1700025G04Rik	ENSMUST00000128433.7,ENSMUST00000187603.6,ENSMUST00000121533.2,ENSMUST00000044581.13	nonsense_mediated_decay,retained_intron,protein_coding	30.2613	16.1429	16.7386	20.7721	17.0627	24.4175	15.5567	23.3634	24.849	14.0355
ENSMUSG00000014980	Tsen15	ENSMUST00000015124.14,ENSMUST00000188105.1,ENSMUST00000161717.1,ENSMUST00000159717.1,ENSMUST00000162371.1,ENSMUST00000163027.1,ENSMUST00000159270.1	processed_transcript,retained_intron,protein_coding	12.0756	13.4327	4.42708	9.2756	7.77637	7.85687	7.97967	5.63097	12.602	5.49843
ENSMUSG00000032649	Colgalt2	ENSMUST00000044311.8,ENSMUST00000127586.7	nonsense_mediated_decay,protein_coding	4.63331	13.4327	2.40327	12.1062	10.8718	2.82283	4.72192	5.05763	4.39295	2.54251
ENSMUSG00000026482	Rgl1	ENSMUST00000149536.2,ENSMUST00000128251.7,ENSMUST00000188395.1,ENSMUST00000027760.13,ENSMUST00000111859.7,ENSMUST00000111857.2	nonsense_mediated_decay,processed_transcript,retained_intron,protein_coding	46.0725	72.7489	50.7638	93.8882	109.02	55.2647	50.0743	40.3587	46.5475	53.31
ENSMUSG00000080950	Gm7278	ENSMUST00000119836.1	processed_pseudogene	0.0289582	0.0471324	0	0.130642	0	0.0784119	0.841892	0.0204762	0.0443732	0.124025
ENSMUSG00000008475	Arpc5	ENSMUST00000143008.1,ENSMUST00000097536.5,ENSMUST00000077755.10	retained_intron,protein_coding	423.195	321.797	249.898	249.788	288.33	316.345	285.182	309.806	270.987	312.873
ENSMUSG00000026480	Ncf2	ENSMUST00000189135.1,ENSMUST00000027754.6,ENSMUST00000187235.1,ENSMUST00000187641.1,ENSMUST00000190323.6,ENSMUST00000186568.6	retained_intron,protein_coding	230.044	197.556	166.753	327.389	352.881	183.782	349.202	158.015	149.893	266.447
ENSMUSG00000042772	Smg7	ENSMUST00000043560.14,ENSMUST00000188937.1,ENSMUST00000111836.3,ENSMUST00000186692.1,ENSMUST00000073441.12,ENSMUST00000186900.1	processed_transcript,retained_intron,protein_coding	28.5238	100.675	84.8734	117.709	126.838	108.93	70.4627	102.586	148.251	100.832
ENSMUSG00000100394	Gm28791	ENSMUST00000185888.1	sense_intronic	0	0	0	0.653211	0	0	0	0	0.709972	0
ENSMUSG00000100702	Gm8976	ENSMUST00000187136.1	processed_pseudogene	0	0	0	0	0	0	0	0.0204762	0	0.227379
ENSMUSG00000042751	Nmnat2	ENSMUST00000043313.14,ENSMUST00000186368.6,ENSMUST00000187569.1,ENSMUST00000185241.1,ENSMUST00000190960.1,ENSMUST00000186621.1	nonsense_mediated_decay,processed_transcript,retained_intron,protein_coding	0	0.754119	0	0	0	0.564566	0	0.614287	0.887465	0.413416
ENSMUSG00000026479	Lamc2	ENSMUST00000188831.1,ENSMUST00000188206.1,ENSMUST00000027753.12,ENSMUST00000185356.6,ENSMUST00000189005.1,ENSMUST00000185328.1	retained_intron,protein_coding	0	0	0.843252	1.21933	0	0	1.64718	2.00667	1.55306	0
ENSMUSG00000026478	Lamc1	ENSMUST00000159251.1,ENSMUST00000161744.1,ENSMUST00000027752.14,ENSMUST00000160515.1,ENSMUST00000163011.1	nonsense_mediated_decay,retained_intron,protein_coding	17.5197	51.5393	53.8417	51.6472	50.7351	37.23	40.8135	36.9596	39.9803	24.5983
ENSMUSG00000079138	Gm8818	ENSMUST00000110797.1	processed_pseudogene	4.16998	4.59541	2.36111	1.26287	7.32338	2.08576	3.11134	2.8462	4.92543	2.93525
ENSMUSG00000073538	E330020D12Rik	ENSMUST00000188717.1,ENSMUST00000097535.10,ENSMUST00000186785.6	lincRNA,processed_transcript,retained_intron	12.1914	13.362	15.9796	13.9787	8.60686	7.32367	4.5755	8.94812	7.01097	14.6143
ENSMUSG00000042708	Shcbp1l	ENSMUST00000042373.11,ENSMUST00000136614.1,ENSMUST00000137861.1	nonsense_mediated_decay,retained_intron,protein_coding	0	0.706986	0	0	0	0	0	0.81905	0.931838	0
ENSMUSG00000042699	Dhx9	ENSMUST00000189516.1,ENSMUST00000042141.11,ENSMUST00000190383.1,ENSMUST00000190544.6,ENSMUST00000189425.1,ENSMUST00000188345.1,ENSMUST00000189509.1,ENSMUST00000186380.6,ENSMUST00000186966.6	nonsense_mediated_decay,retained_intron,protein_coding	75.2623	159.166	150.984	153.853	155.527	150.974	78.1862	155.845	155.173	132.396
ENSMUSG00000042684	Npl	ENSMUST00000041874.8,ENSMUST00000187747.1	retained_intron,protein_coding	85.4846	35.0194	81.1209	73.4645	67.8734	53.0378	115.778	45.5187	44.1957	70.012
ENSMUSG00000099858	Gm6652	ENSMUST00000186414.1	processed_pseudogene	0.0868746	0.164963	1.3492	0	0.226496	1.44278	0.18302	0.634764	1.28682	0.186037
ENSMUSG00000042671	Rgs8	ENSMUST00000147700.7,ENSMUST00000111812.7,ENSMUST00000111814.7,ENSMUST00000152114.7,ENSMUST00000124500.7,ENSMUST00000111815.7,ENSMUST00000147794.1,ENSMUST00000041776.11,ENSMUST00000111810.1,ENSMUST00000147482.7	processed_transcript,protein_coding	0	0	0	0	0	0	0	0	0	0.702807
ENSMUSG00000026475	Rgs16	ENSMUST00000027748.7	protein_coding	0	1.8146	0.80109	8.18691	3.62394	3.46581	0	2.23191	4.08234	5.97386
ENSMUSG00000066800	Rnasel	ENSMUST00000086209.9,ENSMUST00000182016.1,ENSMUST00000182538.2,ENSMUST00000183241.7,ENSMUST00000182722.7,ENSMUST00000182131.1	processed_transcript,retained_intron,protein_coding	37.1534	59.3397	54.3476	91.4495	88.1825	76.2477	59.5913	59.1764	69.8435	62.9633
ENSMUSG00000100183	Gm28512	ENSMUST00000187415.1	sense_intronic	0	0	0	0	1.66097	0.172506	0	0.860002	0	0
ENSMUSG00000042641	Rgsl1	ENSMUST00000184095.2,ENSMUST00000134030.7,ENSMUST00000206321.1,ENSMUST00000185164.6,ENSMUST00000124558.9,ENSMUST00000141249.7,ENSMUST00000145308.7	nonsense_mediated_decay,processed_transcript,retained_intron,protein_coding	0	0	0	0	0	0	1.68378	0.778097	0	0
ENSMUSG00000045968	Teddm2	ENSMUST00000190620.1,ENSMUST00000123490.1,ENSMUST00000059607.7	retained_intron,protein_coding	0	0	0	0	0.679489	0.156824	0	0	0	0
ENSMUSG00000026473	Glul	ENSMUST00000153134.2,ENSMUST00000086199.11,ENSMUST00000140685.2,ENSMUST00000139476.7,ENSMUST00000154576.1	processed_transcript,retained_intron,protein_coding	269.311	241.554	168.44	372.809	348.049	288.399	338.184	202.408	183.883	374.286
ENSMUSG00000101903	Gm29291	ENSMUST00000186055.1,ENSMUST00000188927.1	lincRNA	0	0.87195	0	0	0	0	0	0	0	0.599453
ENSMUSG00000100627	A830008E24Rik	ENSMUST00000190485.1,ENSMUST00000185465.6	lincRNA	0	0	0.0843252	0	0	0	0	0.757621	0	0
ENSMUSG00000004110	Cacna1e	ENSMUST00000186256.1,ENSMUST00000188384.1,ENSMUST00000188321.1,ENSMUST00000211821.1,ENSMUST00000004214.14,ENSMUST00000187541.6,ENSMUST00000188965.6	retained_intron,protein_coding	8.16621	17.3447	40.9399	28.6977	23.3291	12.8439	19.6564	8.92764	8.29779	16.0612
ENSMUSG00000096950	Gm9530	ENSMUST00000181160.2	lincRNA	0	0	0	0	4.00143	0.878213	0.658872	0	1.64181	1.94306
ENSMUSG00000056708	Ier5	ENSMUST00000055322.5	protein_coding	467.878	427.845	190.744	617.85	818.708	372.754	959.721	390.666	414.668	717.297
ENSMUSG00000026471	Mr1	ENSMUST00000191773.5,ENSMUST00000027744.9,ENSMUST00000195579.1,ENSMUST00000192410.1,ENSMUST00000194612.5	nonsense_mediated_decay,retained_intron,protein_coding	9.23766	17.5804	17.0759	12.5852	3.92593	7.9196	5.34419	16.381	7.05534	6.05654
ENSMUSG00000026470	Stx6	ENSMUST00000193059.5,ENSMUST00000192519.5,ENSMUST00000191769.1,ENSMUST00000027743.12,ENSMUST00000192690.1,ENSMUST00000195693.5,ENSMUST00000192311.1,ENSMUST00000195302.5,ENSMUST00000192091.1,ENSMUST00000194158.1	nonsense_mediated_decay,processed_transcript,retained_intron,protein_coding	49.0552	46.9675	48.1919	38.0169	37.4474	54.0728	45.572	47.3616	53.381	43.3053
ENSMUSG00000104181	Gm8850	ENSMUST00000195316.1	processed_pseudogene	0	0	0	0	0	0.611613	0	0	1.19808	0
ENSMUSG00000033722	BC034090	ENSMUST00000186551.1,ENSMUST00000185937.1,ENSMUST00000187096.1,ENSMUST00000035914.4,ENSMUST00000188492.1,ENSMUST00000190976.1,ENSMUST00000186082.2,ENSMUST00000186156.6,ENSMUST00000187781.1	processed_transcript,retained_intron,protein_coding	0	0.68342	0.716765	0	1.05698	0.690025	0	0	1.55306	0.475428
ENSMUSG00000026469	Xpr1	ENSMUST00000027741.11,ENSMUST00000111774.1,ENSMUST00000139925.1,ENSMUST00000111775.7,ENSMUST00000143529.2,ENSMUST00000129271.7,ENSMUST00000192359.1	processed_transcript,retained_intron,protein_coding	75.6388	49.5833	48.4027	57.3955	64.8534	58.4482	64.6427	48.9178	51.6504	58.0023
ENSMUSG00000073535	Gm5532	ENSMUST00000194133.1,ENSMUST00000097531.2	lincRNA	0	0	0	0	0	0.235236	0	0	0	0
ENSMUSG00000033701	Acbd6	ENSMUST00000194476.1,ENSMUST00000035560.8,ENSMUST00000080138.12,ENSMUST00000192730.1,ENSMUST00000159339.1,ENSMUST00000097529.4	nonsense_mediated_decay,processed_transcript,retained_intron,protein_coding	66.8934	48.1458	55.486	47.815	35.9374	44.0204	47.8048	51.7435	66.9148	66.498
ENSMUSG00000033684	Qsox1	ENSMUST00000151368.1,ENSMUST00000140809.1,ENSMUST00000194632.1,ENSMUST00000111764.7,ENSMUST00000132495.1,ENSMUST00000130701.1,ENSMUST00000035325.14,ENSMUST00000195419.1	processed_transcript,retained_intron,protein_coding	47.4625	58.7034	45.367	51.2117	53.0756	67.0108	59.0789	62.8826	67.5361	40.06
ENSMUSG00000033671	Cep350	ENSMUST00000124495.2,ENSMUST00000138762.7,ENSMUST00000146987.1,ENSMUST00000132189.1,ENSMUST00000192899.1,ENSMUST00000129865.8	processed_transcript,retained_intron,protein_coding	23.0218	45.7656	67.0807	48.5118	60.7765	62.4786	22.7311	40.7887	42.1546	40.4114
ENSMUSG00000026466	Tor1aip1	ENSMUST00000124212.1,ENSMUST00000169241.7,ENSMUST00000136397.7,ENSMUST00000141878.7,ENSMUST00000141980.1,ENSMUST00000097527.9,ENSMUST00000123705.7,ENSMUST00000136331.7,ENSMUST00000027738.13,ENSMUST00000130995.3	nonsense_mediated_decay,retained_intron,protein_coding	150.525	170.289	116.959	134.736	160.812	142.286	146.782	137.498	138.489	125.203
ENSMUSG00000050565	Tor1aip2	ENSMUST00000125371.1,ENSMUST00000097526.2,ENSMUST00000131359.1,ENSMUST00000128941.7,ENSMUST00000065648.14,ENSMUST00000111757.9,ENSMUST00000133152.1,ENSMUST00000111754.8,ENSMUST00000060404.4	processed_transcript,retained_intron,protein_coding	66.1116	75.0584	71.6765	156.945	144.429	84.0105	81.8466	90.7098	101.97	66.9321
ENSMUSG00000060985	Tdrd5	ENSMUST00000141760.3,ENSMUST00000167528.8,ENSMUST00000121146.9,ENSMUST00000148277.1,ENSMUST00000193755.1	processed_transcript,retained_intron,protein_coding	0	0	0	0	0	0.454789	0	0	0	0.620124
ENSMUSG00000026602	Nphs2	ENSMUST00000193020.1,ENSMUST00000027896.9	protein_coding	0	0	0	0	0	0.846848	0.475852	0	0	0
ENSMUSG00000026601	Axdnd1	ENSMUST00000179572.1,ENSMUST00000179985.7,ENSMUST00000179744.1,ENSMUST00000180173.1,ENSMUST00000177858.1,ENSMUST00000027895.7,ENSMUST00000213088.1,ENSMUST00000212747.1,ENSMUST00000177824.7,ENSMUST00000178036.7,ENSMUST00000212342.1	processed_transcript,protein_coding	0	0	0	1.39352	0	0.705707	0	0	0	0
ENSMUSG00000078193	Gm2000	ENSMUST00000102782.3	protein_coding	26.1782	28.9629	25.1711	19.5963	13.9673	22.1906	11.5303	17.6301	16.7731	24.5983
ENSMUSG00000026600	Soat1	ENSMUST00000051396.12,ENSMUST00000188027.1,ENSMUST00000191379.6,ENSMUST00000187987.1,ENSMUST00000187073.1,ENSMUST00000186420.1,ENSMUST00000189661.6,ENSMUST00000187507.6	retained_intron,protein_coding	148.787	93.44	115.779	119.668	85.8421	120.645	148.027	127.362	87.9034	132.252
ENSMUSG00000101523	Gm10031	ENSMUST00000190422.1	protein_coding	0.492289	1.24901	0.716765	0.653211	0.226496	0.909578	0.73208	1.24905	0.621225	1.55031
ENSMUSG00000026596	Abl2	ENSMUST00000190749.1,ENSMUST00000166172.8,ENSMUST00000027888.12,ENSMUST00000173929.7	protein_coding	16.7089	33.6525	33.6036	54.0423	45.5257	38.7355	27.636	25.9639	34.4336	46.1992
ENSMUSG00000060519	Tor3a	ENSMUST00000188964.6,ENSMUST00000150557.7,ENSMUST00000152604.1,ENSMUST00000122242.7,ENSMUST00000079625.10,ENSMUST00000156861.7,ENSMUST00000154353.1,ENSMUST00000190607.1	nonsense_mediated_decay,processed_transcript,protein_coding	87.6275	65.5848	67.671	64.7985	57.379	62.212	83.5303	52.4397	55.5109	60.4208
ENSMUSG00000033557	Fam20b	ENSMUST00000188941.1,ENSMUST00000122424.7,ENSMUST00000190878.1,ENSMUST00000147931.1,ENSMUST00000086153.7	processed_transcript,retained_intron,protein_coding	58.0901	67.6821	65.3099	46.5086	57.077	55.0138	51.0992	37.533	52.8041	53.2273
ENSMUSG00000046057	Gm15428	ENSMUST00000121352.1	processed_pseudogene	0.810829	0.0235662	0.126488	0.740306	0	1.01935	0	0.122857	0.532479	0.289391
ENSMUSG00000026594	Ralgps2	ENSMUST00000185198.6,ENSMUST00000172057.7,ENSMUST00000185970.1,ENSMUST00000027886.13,ENSMUST00000188656.6,ENSMUST00000189316.6,ENSMUST00000192343.5,ENSMUST00000190762.6,ENSMUST00000189648.1,ENSMUST00000191503.1,ENSMUST00000190648.6,ENSMUST00000171292.7,ENSMUST00000191605.6,ENSMUST00000189208.1,ENSMUST00000063199.12	nonsense_mediated_decay,retained_intron,protein_coding	47.5494	56.4882	87.6983	67.1501	61.6825	28.3537	43.3391	44.9249	70.6866	87.1688
ENSMUSG00000101964	Gm28693	ENSMUST00000190758.1,ENSMUST00000189622.1	transcribed_processed_pseudogene,processed_transcript	0	0	0	0	0	0.313648	0	0	0	0.640795
ENSMUSG00000033544	Angptl1	ENSMUST00000111720.1,ENSMUST00000027885.7	protein_coding	1.73749	0	0	0	0	0.721389	0	0	0	0.392745
ENSMUSG00000070565	Rasal2	ENSMUST00000143358.2,ENSMUST00000129880.7,ENSMUST00000143080.1,ENSMUST00000132699.7,ENSMUST00000134543.7,ENSMUST00000078308.12,ENSMUST00000128538.1	processed_transcript,retained_intron,protein_coding	0	0.471324	4.93303	2.17737	1.96297	2.2269	0	0	0.709972	4.11349
ENSMUSG00000049881	2810025M15Rik	ENSMUST00000189791.1,ENSMUST00000061537.11,ENSMUST00000187761.1	transcribed_processed_pseudogene,processed_transcript	15.6085	4.50115	4.38491	6.14018	6.1909	6.99434	6.80835	8.02669	3.32799	4.25818
ENSMUSG00000033488	BC026585	ENSMUST00000195702.1,ENSMUST00000194220.1,ENSMUST00000119891.6,ENSMUST00000046743.10,ENSMUST00000193791.5	nonsense_mediated_decay,protein_coding	8.6585	7.25839	10.4985	9.49333	4.52992	11.0561	11.2374	5.32382	8.83027	10.108
ENSMUSG00000026589	Sec16b	ENSMUST00000155665.1,ENSMUST00000111700.7,ENSMUST00000086130.8,ENSMUST00000146873.2,ENSMUST00000027881.14	retained_intron,protein_coding	0	2.52158	1.47569	0	0.60399	1.17618	0	0	0.621225	0.826832
ENSMUSG00000102245	Gm37713	ENSMUST00000191746.1	processed_pseudogene	0	0	0	0.0435474	0	0	0	0.0409525	0	0
ENSMUSG00000026587	Astn1	ENSMUST00000195311.5,ENSMUST00000194041.1,ENSMUST00000193599.1,ENSMUST00000194217.1,ENSMUST00000194658.1,ENSMUST00000193042.5,ENSMUST00000170718.6,ENSMUST00000192619.1,ENSMUST00000046110.15,ENSMUST00000192821.1,ENSMUST00000194369.5	nonsense_mediated_decay,processed_transcript,retained_intron,protein_coding	0	0.895516	0	0	0.830486	0	0	0	0	0
ENSMUSG00000073530	Pappa2	ENSMUST00000160206.2,ENSMUST00000159861.8,ENSMUST00000159892.1,ENSMUST00000161589.2,ENSMUST00000177789.1,ENSMUST00000159860.7	processed_transcript,retained_intron,protein_coding	0	0	0	0	0	0	0	0	0	0.186037
ENSMUSG00000061992	Gm4953	ENSMUST00000077309.2	processed_pseudogene	1.10041	0.0235662	0.0421626	0	0	0	0.036604	0	0.177493	0.0206708
ENSMUSG00000040782	Rfwd2	ENSMUST00000195044.1,ENSMUST00000194713.1,ENSMUST00000192215.5,ENSMUST00000192841.1,ENSMUST00000195554.5,ENSMUST00000194049.1,ENSMUST00000194798.1,ENSMUST00000192597.1,ENSMUST00000192044.1,ENSMUST00000076894.10,ENSMUST00000192762.5,ENSMUST00000195800.5,ENSMUST00000193776.1	nonsense_mediated_decay,retained_intron,protein_coding	36.053	37.8709	46.4632	43.1555	43.6383	32.3057	53.6249	44.0239	33.8124	53.5787
ENSMUSG00000015829	Tnr	ENSMUST00000192457.1,ENSMUST00000193325.1,ENSMUST00000192069.5,ENSMUST00000111669.8,ENSMUST00000195199.1	retained_intron,protein_coding	0	0	0	0	0	0	1.13472	0	0	0.330733
ENSMUSG00000090394	4930523C07Rik	ENSMUST00000163892.7,ENSMUST00000165923.1,ENSMUST00000191933.1,ENSMUST00000097513.3,ENSMUST00000060298.14,ENSMUST00000168250.7	lincRNA,retained_intron,protein_coding	26.0624	86.3702	45.0718	54.9133	50.6597	43.9577	37.3727	53.054	58.6614	86.8587
ENSMUSG00000026729	4930562F07Rik	ENSMUST00000169600.1,ENSMUST00000164249.2,ENSMUST00000028061.8	lincRNA	1.44791	0	0	0	0	0	0	0	0	0
ENSMUSG00000058267	Mrps14	ENSMUST00000097193.2,ENSMUST00000078878.13,ENSMUST00000135680.7	nonsense_mediated_decay,protein_coding	42.3079	22.6943	25.4241	31.7025	15.5527	22.8022	21.7062	23.9367	17.6162	16.826
ENSMUSG00000014226	Cacybp	ENSMUST00000195654.1,ENSMUST00000194167.1,ENSMUST00000014370.10	retained_intron,protein_coding	75.2913	66.6217	38.3258	43.7216	41.1468	70.9314	38.3976	55.0402	28.6207	36.7734
ENSMUSG00000026721	Rabgap1l	ENSMUST00000192281.1,ENSMUST00000192019.5,ENSMUST00000194696.1,ENSMUST00000194623.1,ENSMUST00000193810.1,ENSMUST00000195114.1,ENSMUST00000193115.1,ENSMUST00000191941.1,ENSMUST00000028049.12,ENSMUST00000028052.11,ENSMUST00000193185.5,ENSMUST00000191651.5,ENSMUST00000191909.5,ENSMUST00000195442.5,ENSMUST00000194824.5,ENSMUST00000193729.1	nonsense_mediated_decay,processed_transcript,retained_intron,protein_coding	40.0492	111.775	102.329	63.9711	74.5173	82.3011	47.8048	81.9869	90.2995	73.7327
ENSMUSG00000103693	Gm37529	ENSMUST00000195618.1	sense_intronic	0	0.848383	0.716765	1.43706	0	0.59593	0	0	0	0.702807
ENSMUSG00000103200	Gm37328	ENSMUST00000193191.1	sense_intronic	0	0	0	0.827401	0.905985	0	0	0	0	0
ENSMUSG00000102852	Gm37083	ENSMUST00000195784.1	lincRNA	0	0	0	0	0	0.893896	0	0	0	0
ENSMUSG00000103631	Gm38060	ENSMUST00000194822.1	lincRNA	0	0.377059	0	0	0	0	0	0	0	0
ENSMUSG00000057499	Gm6177	ENSMUST00000085589.2	processed_pseudogene	0.521247	0.636288	0	0.479021	0.301995	0.235236	1.17133	0	0.488106	0.661466
ENSMUSG00000040423	Rc3h1	ENSMUST00000035911.4,ENSMUST00000161708.1,ENSMUST00000161609.7	retained_intron,protein_coding	26.1203	57.5015	58.4374	55.8713	53.6041	80.1997	40.2644	50.474	50.8074	45.8685
ENSMUSG00000026715	Serpinc1	ENSMUST00000194592.1,ENSMUST00000191936.1,ENSMUST00000195438.5,ENSMUST00000194777.1,ENSMUST00000064725.10,ENSMUST00000193477.1,ENSMUST00000194455.1,ENSMUST00000195760.1	nonsense_mediated_decay,retained_intron,protein_coding	0	0.824817	0.548114	0	0	0.203871	0	0	0	0.888844
ENSMUSG00000043467	Zbtb37	ENSMUST00000159250.8,ENSMUST00000160056.8,ENSMUST00000172044.7,ENSMUST00000162226.8,ENSMUST00000177003.1,ENSMUST00000171748.2,ENSMUST00000163079.8	nonsense_mediated_decay,protein_coding	3.70665	11.9481	17.1602	11.3223	13.3633	11.6834	4.09965	7.3305	14.2882	18.087
ENSMUSG00000053332	Gas5	ENSMUST00000161623.7,ENSMUST00000162289.7,ENSMUST00000160152.7,ENSMUST00000162163.7,ENSMUST00000159890.7,ENSMUST00000159399.7,ENSMUST00000161461.7,ENSMUST00000159706.7,ENSMUST00000161005.7,ENSMUST00000160429.7,ENSMUST00000160497.1,ENSMUST00000160551.1,ENSMUST00000159404.7,ENSMUST00000065709.11,ENSMUST00000159119.7,ENSMUST00000159157.7,ENSMUST00000162558.7,ENSMUST00000159438.7,ENSMUST00000159037.1…	lincRNA,retained_intron	72.7719	69.4496	75.1338	93.8882	118.156	65.866	50.6599	99.2484	96.2455	111.87
ENSMUSG00000026709	Dars2	ENSMUST00000160591.7,ENSMUST00000159922.2,ENSMUST00000162398.1,ENSMUST00000161748.7,ENSMUST00000035430.3,ENSMUST00000160759.7,ENSMUST00000162654.7	processed_transcript,retained_intron,protein_coding	15.4637	12.3251	10.625	11.1046	15.1752	8.60963	11.9329	8.21098	15.7969	14.0561
ENSMUSG00000026708	Cenpl	ENSMUST00000111618.7,ENSMUST00000155808.1,ENSMUST00000028035.13,ENSMUST00000195212.1,ENSMUST00000195571.1,ENSMUST00000192150.5,ENSMUST00000194855.5,ENSMUST00000111620.9,ENSMUST00000192850.5,ENSMUST00000143486.6	nonsense_mediated_decay,processed_transcript,protein_coding	19.4599	11.9716	5.90277	28.6977	17.5912	15.2746	5.71023	18.6334	15.3088	9.05381
ENSMUSG00000026705	Klhl20	ENSMUST00000145736.2,ENSMUST00000192890.1,ENSMUST00000195584.1,ENSMUST00000148952.7,ENSMUST00000140905.7,ENSMUST00000111611.7,ENSMUST00000117467.6	nonsense_mediated_decay,retained_intron,protein_coding	39.7306	31.7908	27.8695	22.5576	19.0257	36.289	16.5816	33.3968	31.0169	17.3841
ENSMUSG00000026701	Prdx6	ENSMUST00000139387.7,ENSMUST00000156678.7,ENSMUST00000156318.7,ENSMUST00000155135.1,ENSMUST00000194613.1,ENSMUST00000051925.4,ENSMUST00000192639.5,ENSMUST00000130867.1,ENSMUST00000071718.11	nonsense_mediated_decay,processed_transcript,retained_intron,protein_coding	87.7723	94.2648	92.7156	107.562	114.003	97.1523	67.388	146.774	161.119	126.588
ENSMUSG00000026700	Tnfsf4	ENSMUST00000028024.4	protein_coding	1.76645	0.919082	0	0	0	0.737072	1.39095	0.0409525	1.06496	0.702807
ENSMUSG00000066755	Tnfsf18	ENSMUST00000086084.1	protein_coding	0	1.34327	1.98164	0	0	0.439107	1.61058	0.49143	0	0.909515
ENSMUSG00000040323	Gm15429	ENSMUST00000151268.1	processed_pseudogene	0.608122	0.0942648	0.674602	0.17419	0.905985	1.53687	0.256228	0.266191	0.488106	0.868174
ENSMUSG00000000817	Fasl	ENSMUST00000193648.1,ENSMUST00000000834.3	protein_coding	9.15079	25.0037	24.0749	14.0658	12.9858	43.2363	3.55059	62.5959	45.172	7.06941
ENSMUSG00000040297	Suco	ENSMUST00000192570.1,ENSMUST00000194388.1,ENSMUST00000192422.1,ENSMUST00000191841.1,ENSMUST00000194106.1,ENSMUST00000191975.1,ENSMUST00000048377.10	processed_transcript,retained_intron,protein_coding	29.1319	60.1881	37.6091	75.1193	64.9289	58.0719	36.0183	64.4183	60.5695	50.9535
ENSMUSG00000026698	Pigc	ENSMUST00000159648.1,ENSMUST00000160881.1,ENSMUST00000193784.1,ENSMUST00000028021.6,ENSMUST00000111594.2	protein_coding	27.018	26.5356	16.5699	12.7158	13.0613	17.3604	21.6696	18.8996	17.1724	16.9914
ENSMUSG00000040265	Dnm3	ENSMUST00000161155.7,ENSMUST00000193110.1,ENSMUST00000159763.7,ENSMUST00000162330.7,ENSMUST00000160173.1,ENSMUST00000070330.13,ENSMUST00000086074.11,ENSMUST00000161894.1,ENSMUST00000160665.7,ENSMUST00000195403.1,ENSMUST00000161539.1,ENSMUST00000195768.1	processed_transcript,retained_intron,protein_coding	8.60058	3.11074	11.2153	6.35792	0.452992	24.1195	12.5552	8.72288	5.90164	6.82136
ENSMUSG00000026694	Mettl13	ENSMUST00000195027.1,ENSMUST00000159255.1,ENSMUST00000176689.1,ENSMUST00000159316.2,ENSMUST00000028017.15,ENSMUST00000159817.8,ENSMUST00000176220.2,ENSMUST00000161760.1	nonsense_mediated_decay,processed_transcript,retained_intron,protein_coding	18.6201	9.47362	10.0347	20.7286	13.5898	17.972	13.9827	16.0124	22.8078	16.5366
ENSMUSG00000026696	Vamp4	ENSMUST00000138499.1,ENSMUST00000128704.7,ENSMUST00000132158.7,ENSMUST00000150040.7,ENSMUST00000050010.10,ENSMUST00000135241.7,ENSMUST00000155003.1,ENSMUST00000194810.5	processed_transcript,retained_intron,protein_coding	46.9702	31.9558	24.0327	37.3201	36.6924	43.9263	26.8673	47.5049	34.7442	31.5023
ENSMUSG00000040225	Prrc2c	ENSMUST00000182448.1,ENSMUST00000183011.7,ENSMUST00000182535.1,ENSMUST00000193937.1,ENSMUST00000182593.7,ENSMUST00000182149.7,ENSMUST00000182288.1,ENSMUST00000183223.7,ENSMUST00000183286.1,ENSMUST00000182331.1,ENSMUST00000182393.7,ENSMUST00000182660.7,ENSMUST00000028016.15,ENSMUST00000182308.1	processed_transcript,retained_intron,protein_coding	44.2192	171.703	210.012	207.111	203.696	221.545	81.8466	171.059	214.545	168.219
ENSMUSG00000026692	Fmo4	ENSMUST00000144916.7,ENSMUST00000193508.1,ENSMUST00000140031.7,ENSMUST00000028014.9,ENSMUST00000140274.1,ENSMUST00000111525.7	retained_intron,protein_coding	1.36104	0.824817	0.843252	0	0	2.03871	0	0.757621	0.488106	0
ENSMUSG00000040181	Fmo1	ENSMUST00000111518.2,ENSMUST00000136120.1,ENSMUST00000134098.7,ENSMUST00000131058.7,ENSMUST00000193078.5,ENSMUST00000193766.1,ENSMUST00000143902.1,ENSMUST00000046049.13	processed_transcript,retained_intron,protein_coding	0.868746	0	0.463789	0	0.679489	0	0	0	0.443732	0
ENSMUSG00000040170	Fmo2	ENSMUST00000143123.2,ENSMUST00000194197.1,ENSMUST00000147617.1,ENSMUST00000156860.1,ENSMUST00000194061.1,ENSMUST00000045902.12,ENSMUST00000111510.7	processed_transcript,retained_intron,protein_coding	7.47121	1.50824	0.548114	4.2241	0	2.96397	0.475852	1.86334	2.39615	0.868174
ENSMUSG00000026586	Prrx1	ENSMUST00000174397.2,ENSMUST00000027878.13,ENSMUST00000174098.1,ENSMUST00000183691.2,ENSMUST00000075805.12	processed_transcript,retained_intron,protein_coding	0	0	0	0	0	0.172506	0	0	0	0.26872
ENSMUSG00000040124	Gorab	ENSMUST00000185299.1,ENSMUST00000186402.1,ENSMUST00000045138.5	nonsense_mediated_decay,retained_intron,protein_coding	7.18163	7.39979	4.59573	3.91927	3.47294	4.78313	6.18608	9.17336	5.67977	3.328
ENSMUSG00000102117	Rpsa-ps1	ENSMUST00000191040.1	processed_pseudogene	0.579164	1.03691	0.379464	0.304832	0.60399	0.297965	0.219624	1.10572	0.488106	0.372074
ENSMUSG00000026585	Kifap3	ENSMUST00000027877.6,ENSMUST00000077642.11	protein_coding	12.481	6.78707	7.50495	3.3096	6.41739	7.3864	10.7982	5.20097	7.05534	13.7254
ENSMUSG00000026584	Scyl3	ENSMUST00000163033.1,ENSMUST00000162234.1,ENSMUST00000027876.10,ENSMUST00000162920.1,ENSMUST00000159516.1,ENSMUST00000161908.7,ENSMUST00000170359.7	nonsense_mediated_decay,processed_transcript,retained_intron,protein_coding	27.5392	38.79	27.8273	31.659	22.9516	36.7595	43.2293	37.0415	34.6999	30.014
ENSMUSG00000041406	BC055324	ENSMUST00000160926.1,ENSMUST00000159617.1,ENSMUST00000161321.1,ENSMUST00000097493.9,ENSMUST00000045876.7,ENSMUST00000162949.1	nonsense_mediated_decay,processed_transcript,retained_intron,protein_coding	7.23955	6.33931	3.33085	3.70153	0.60399	0.862531	1.09812	2.0681	0.399359	2.91458
ENSMUSG00000041396	Mettl18	ENSMUST00000111490.1,ENSMUST00000045694.13	protein_coding	4.69123	6.45714	4.80654	1.26287	1.35898	5.83385	3.51398	5.89716	10.6496	6.0152
ENSMUSG00000026582	Sele	ENSMUST00000027874.5	protein_coding	0	0	0	0.17419	0.754987	0	1.46416	0.757621	0	0
ENSMUSG00000026581	Sell	ENSMUST00000192047.5,ENSMUST00000097491.9,ENSMUST00000195358.1,ENSMUST00000027871.12	protein_coding	50.7348	150.942	58.859	57.4826	65.3064	27.6637	30.7474	52.7878	95.7131	129.337
ENSMUSG00000026580	Selp	ENSMUST00000162102.1,ENSMUST00000161020.7,ENSMUST00000162746.1,ENSMUST00000160000.1,ENSMUST00000161152.7	nonsense_mediated_decay,retained_intron,protein_coding	0	0	2.57192	8.88367	2.56696	0	6.29589	0.757621	0.843091	1.69501
ENSMUSG00000086593	Gm16548	ENSMUST00000133341.2	lincRNA	0	0	0	0	1.66097	0	2.19624	0	1.19808	2.50117
ENSMUSG00000026579	F5	ENSMUST00000086040.5	protein_coding	2.8379	23.7783	2.36111	37.9298	23.4801	11.1031	23.1703	1.18762	1.24245	13.3947
ENSMUSG00000040918	Slc19a2	ENSMUST00000169394.1,ENSMUST00000159230.7,ENSMUST00000160773.1,ENSMUST00000044021.11	retained_intron,protein_coding	0	5.04317	6.74602	5.74826	8.98435	2.57191	8.96798	3.50144	7.4547	6.22191
ENSMUSG00000026578	Ccdc181	ENSMUST00000027867.6	protein_coding	5.27039	6.64567	11.5526	7.66434	5.7379	5.6927	6.73514	5.3443	8.47529	6.46996
ENSMUSG00000026577	Blzf1	ENSMUST00000148884.1,ENSMUST00000124007.1,ENSMUST00000086032.3,ENSMUST00000120447.7,ENSMUST00000027866.10	processed_transcript,retained_intron,protein_coding	9.17975	13.1735	11.7212	8.40465	14.9487	9.83285	16.2156	12.0196	11.8033	11.3276
ENSMUSG00000026575	Nme7	ENSMUST00000192710.1,ENSMUST00000086028.5,ENSMUST00000192225.1,ENSMUST00000193683.5,ENSMUST00000193808.5,ENSMUST00000193591.5,ENSMUST00000195474.5,ENSMUST00000191947.5,ENSMUST00000193237.1,ENSMUST00000194694.5	nonsense_mediated_decay,processed_transcript,retained_intron,protein_coding	7.23955	7.47049	6.40872	3.65798	4.22793	4.40675	6.25929	8.49764	7.4547	5.18837
ENSMUSG00000026576	Atp1b1	ENSMUST00000193367.1,ENSMUST00000027863.12,ENSMUST00000192522.1,ENSMUST00000193980.1	processed_transcript,retained_intron,protein_coding	35.6475	25.3572	34.9107	29.0026	15.9302	35.6617	48.6101	35.5672	24.494	37.4762
ENSMUSG00000104011	Gm32391	ENSMUST00000191839.1	lincRNA	0.376457	0	0	0	0	0.345012	0	0	0.976211	0.640795
ENSMUSG00000026574	Dpt	ENSMUST00000027861.5	protein_coding	16.1297	5.04317	0	10.0594	11.0983	7.43345	1.57397	0	0	3.30733
ENSMUSG00000026573	Xcl1	ENSMUST00000027860.7	protein_coding	41.1786	27.1011	14.7569	15.3722	11.4003	25.0448	28.6975	31.8406	38.871	10.0874
ENSMUSG00000026572	Tbx19	ENSMUST00000161777.7,ENSMUST00000027859.11,ENSMUST00000160350.1,ENSMUST00000161144.1	processed_transcript,protein_coding	0	0	0	0	0.301995	0	0	0	0	0
ENSMUSG00000089967	Gm16550	ENSMUST00000162550.1	processed_pseudogene	0	0.0235662	0	0.0435474	0	0	0	0.0409525	0.0443732	0.144696
ENSMUSG00000040848	Sft2d2	ENSMUST00000192565.1,ENSMUST00000192185.5,ENSMUST00000043338.9	nonsense_mediated_decay,protein_coding	125.157	170.266	134.246	118.188	131.821	170.781	112.704	116.756	111.599	108.914
ENSMUSG00000040843	Tiprl	ENSMUST00000156102.1,ENSMUST00000142191.1,ENSMUST00000192436.5,ENSMUST00000195248.2,ENSMUST00000043235.7,ENSMUST00000192726.1	nonsense_mediated_decay,processed_transcript,retained_intron,protein_coding	53.8912	39.8269	29.5982	44.8103	35.4844	43.9734	37.1897	45.3139	49.6536	38.8818
ENSMUSG00000102302	Gm38190	ENSMUST00000192350.1	sense_intronic	0	0.565589	2.23462	1.95963	1.96297	5.45747	0	2.55953	5.32479	0.26872
ENSMUSG00000040836	Gpr161	ENSMUST00000111450.2,ENSMUST00000178700.7	protein_coding	1.91124	1.22544	0.674602	0	1.28348	0.878213	1.42756	0.614287	2.52927	0.744149
ENSMUSG00000026571	Dcaf6	ENSMUST00000027856.12,ENSMUST00000195686.1,ENSMUST00000193353.1,ENSMUST00000195220.1,ENSMUST00000194869.5	processed_transcript,retained_intron,protein_coding	6.45768	17.5804	14.7148	11.061	11.7778	16.3567	11.2008	12.1424	11.2264	15.6891
ENSMUSG00000026568	Mpc2	ENSMUST00000193575.1,ENSMUST00000027853.5,ENSMUST00000138999.1,ENSMUST00000195026.1,ENSMUST00000128633.1	nonsense_mediated_decay,processed_transcript,retained_intron,protein_coding	49.5185	51.3272	46.674	34.8379	24.9901	34.4385	54.8694	46.3173	44.7726	32.2051
ENSMUSG00000026566	Mpzl1	ENSMUST00000192716.1,ENSMUST00000191818.5,ENSMUST00000195410.5,ENSMUST00000194437.5,ENSMUST00000068705.12,ENSMUST00000193948.1,ENSMUST00000193910.5,ENSMUST00000192848.5,ENSMUST00000193023.1,ENSMUST00000194829.5,ENSMUST00000193172.1,ENSMUST00000111435.8	nonsense_mediated_decay,processed_transcript,retained_intron,protein_coding	2.86686	1.72033	1.39137	4.39829	4.60542	1.41141	0	1.94524	1.59744	3.07995
ENSMUSG00000103098	Gm37559	ENSMUST00000193556.1	processed_pseudogene	0	0	0	0	0	0	1.31774	0	0	0
ENSMUSG00000104517	Gm18407	ENSMUST00000192126.1	processed_pseudogene	0	0.306361	0	0.870948	0	0	0	0	0	0
ENSMUSG00000040723	Rcsd1	ENSMUST00000195045.1,ENSMUST00000040357.10,ENSMUST00000097474.8,ENSMUST00000192566.1,ENSMUST00000193714.1	processed_transcript,retained_intron,protein_coding	65.7641	167.438	77.6214	181.985	168.74	151.79	87.0443	134.611	171.68	170.886
ENSMUSG00000103686	Gm37073	ENSMUST00000192469.1	lincRNA	0	0	0	0	0	0	0	0	0.754345	0
ENSMUSG00000103242	Gm34767	ENSMUST00000191813.1	processed_pseudogene	0	0	1.09623	0	0	0	0	0	0	0
ENSMUSG00000040713	Creg1	ENSMUST00000111432.9,ENSMUST00000140769.1,ENSMUST00000040298.4	nonsense_mediated_decay,protein_coding	137.725	108.899	125.307	94.1059	73.5358	113.023	141.401	84.3417	69.7104	100.15
ENSMUSG00000089829	Gm16565	ENSMUST00000193086.1	processed_transcript	0	0	0	0	0	0	0.805288	0.266191	0	0
ENSMUSG00000005763	Cd247	ENSMUST00000187313.6,ENSMUST00000161971.7,ENSMUST00000086002.10,ENSMUST00000161559.2,ENSMUST00000178336.7,ENSMUST00000159070.2,ENSMUST00000027849.10,ENSMUST00000162411.2,ENSMUST00000005907.11	nonsense_mediated_decay,processed_transcript,retained_intron,protein_coding	36.6032	92.3324	55.3174	57.3955	54.5101	97.3876	9.48044	132.891	143.902	42.6852
ENSMUSG00000026565	Pou2f1	ENSMUST00000111429.10,ENSMUST00000177358.7,ENSMUST00000177472.1,ENSMUST00000159212.8,ENSMUST00000176800.1,ENSMUST00000082225.12,ENSMUST00000194366.5,ENSMUST00000160260.8,ENSMUST00000111426.10,ENSMUST00000027850.14,ENSMUST00000176004.1,ENSMUST00000111427.8,ENSMUST00000176942.7,ENSMUST00000184643.7,ENSMUST00000160908.7,ENSMUST00000069609.11,ENSMUST00000184799.1,ENSMUST00000176101.1	retained_intron,protein_coding	12.2493	21.7752	33.9831	34.2718	28.614	23.9627	27.8557	19.3091	32.2593	39.6259
ENSMUSG00000099008	Gm17976	ENSMUST00000184037.1	processed_pseudogene	0	0	0	0	0	0.345012	0	0.0409525	0	0
ENSMUSG00000000544	Gpa33	ENSMUST00000027847.6,ENSMUST00000166159.1,ENSMUST00000166860.1,ENSMUST00000060833.13	processed_transcript,protein_coding	2.14291	2.89864	7.42062	2.26446	1.81197	8.06074	0	12.2857	5.05855	0.702807
ENSMUSG00000040612	Ildr2	ENSMUST00000192732.5,ENSMUST00000192638.5,ENSMUST00000195557.5,ENSMUST00000194964.5,ENSMUST00000193860.1,ENSMUST00000192426.5,ENSMUST00000111416.6	protein_coding	6.45768	4.17122	0.843252	3.17896	1.13248	1.61529	1.17133	3.95192	0.266239	0.661466
ENSMUSG00000103400	Gm15853	ENSMUST00000195518.1	lincRNA	2.86686	0	3.62599	2.39511	2.49146	2.30531	2.12303	3.11239	0.665599	0.661466
ENSMUSG00000026563	Tada1	ENSMUST00000138148.7,ENSMUST00000027846.7,ENSMUST00000132817.1,ENSMUST00000138284.7	nonsense_mediated_decay,retained_intron,protein_coding	29.5663	21.728	16.9915	25.7801	28.2365	27.6637	15.8495	19.5139	17.5718	26.1279
ENSMUSG00000040596	Pogk	ENSMUST00000127596.2,ENSMUST00000148243.7,ENSMUST00000128861.2,ENSMUST00000169324.7,ENSMUST00000135673.7,ENSMUST00000131487.7	nonsense_mediated_decay,protein_coding	16.0428	16.4492	16.5277	11.453	10.8718	14.4592	17.2771	10.32	10.3833	15.8545
ENSMUSG00000084093	Gm16418	ENSMUST00000118577.1	processed_pseudogene	0.492289	0.306361	0.126488	0.17419	0.150997	0.470471	0.18302	0.184286	0.221866	0.330733
ENSMUSG00000086925	Gm6286	ENSMUST00000145247.1	processed_pseudogene	0.202707	0.235662	0.252976	1.91609	1.66097	0.580248	0.36604	0.122857	0.13312	0.310062
ENSMUSG00000102548	Gm16701	ENSMUST00000180995.2	lincRNA	0	0	0	0	1.20798	0	0	0	0	0
ENSMUSG00000097823	Gm16701	ENSMUST00000181309.2	lincRNA	0	0	0	0	0	0.172506	0	0	0.0887465	0.682136
ENSMUSG00000060568	Fam78b	ENSMUST00000126198.2,ENSMUST00000165874.7,ENSMUST00000128373.1,ENSMUST00000156025.1,ENSMUST00000190081.6,ENSMUST00000122929.1	nonsense_mediated_decay,protein_coding	3.06957	10.9112	2.69841	4.57248	4.07693	0.188189	2.37926	1.12619	3.19487	1.36427
ENSMUSG00000102870	Gm17868	ENSMUST00000192761.1	unprocessed_pseudogene	0	0	0.0421626	1.21933	0.150997	0.0156824	0	0.245715	0.0443732	0.0206708
ENSMUSG00000026558	Uck2	ENSMUST00000053686.8,ENSMUST00000191745.1,ENSMUST00000027839.13,ENSMUST00000192702.5,ENSMUST00000192269.2,ENSMUST00000193579.1,ENSMUST00000195443.5	nonsense_mediated_decay,processed_transcript,protein_coding	40.7442	50.2196	49.9627	57.6568	50.9616	55.547	61.7876	56.023	54.6235	61.7437
ENSMUSG00000102909	Gm2453	ENSMUST00000193383.1,ENSMUST00000195508.1	lincRNA	0.434373	0	0	0	0.452992	0	0	0	0	0
ENSMUSG00000052428	Tmco1	ENSMUST00000193446.5,ENSMUST00000097473.9,ENSMUST00000193101.1,ENSMUST00000195015.5	nonsense_mediated_decay,protein_coding	65.0691	67.9178	58.7747	34.0976	32.389	48.6467	87.3372	42.3039	42.3764	49.8993
ENSMUSG00000026687	Aldh9a1	ENSMUST00000028004.10,ENSMUST00000193091.1,ENSMUST00000191715.1,ENSMUST00000194843.5	processed_transcript,retained_intron,protein_coding	165.438	96.9749	126.909	68.6307	83.8036	100.869	132.507	99.3508	93.9381	96.5533
ENSMUSG00000026688	Mgst3	ENSMUST00000028005.2	protein_coding	6.54455	10.4634	11.5947	5.83535	5.43591	7.80982	8.16269	16.0329	8.16468	5.56045
ENSMUSG00000040485	Lrrc52	ENSMUST00000036643.5	protein_coding	0	0	0	0	0	0	0	0	1.59744	0
ENSMUSG00000015843	Rxrg	ENSMUST00000111386.7,ENSMUST00000015987.9,ENSMUST00000111380.1,ENSMUST00000111384.7	protein_coding	0	10.8405	4.93303	15.8077	10.8718	0.439107	0	1.88381	2.04117	0.847503
ENSMUSG00000052534	Pbx1	ENSMUST00000064438.10,ENSMUST00000176540.7,ENSMUST00000188912.6,ENSMUST00000097471.3,ENSMUST00000176791.1,ENSMUST00000072863.5,ENSMUST00000176790.7,ENSMUST00000176482.1	processed_transcript,retained_intron,protein_coding	20.8789	10.9347	19.0575	8.49174	15.4772	6.25727	12.9944	10.4224	7.23284	14.2835
ENSMUSG00000058622	Gm5265	ENSMUST00000076828.1	processed_pseudogene	0	0	0	0.0870948	0	0.0156824	0	0	0.0443732	0
ENSMUSG00000026683	Nuf2	ENSMUST00000194831.1,ENSMUST00000192248.1,ENSMUST00000195342.5,ENSMUST00000028000.12,ENSMUST00000111368.7	retained_intron,protein_coding	13.2339	4.14765	5.81844	2.04673	2.03847	4.1872	1.94001	6.2043	2.4849	12.1338
ENSMUSG00000026678	Rgs5	ENSMUST00000152809.2,ENSMUST00000027997.8	protein_coding	11.2937	6.95203	8.39036	8.18691	19.9317	4.54789	9.22421	5.13954	3.37237	3.05928
ENSMUSG00000038530	Rgs4	ENSMUST00000132567.1,ENSMUST00000027991.11,ENSMUST00000111357.1	retained_intron,protein_coding	0	0	0	0	2.18946	0	1.06152	1.92477	0	0
ENSMUSG00000089990	Gm15852	ENSMUST00000159701.1	processed_transcript	0	0	0	0	0	0	0	0	0	0.51677
ENSMUSG00000026675	Hsd17b7	ENSMUST00000027989.12,ENSMUST00000111353.3,ENSMUST00000123230.1,ENSMUST00000133563.7	processed_transcript,protein_coding	7.32642	9.87424	11.2153	6.48856	7.39888	14.1141	18.4118	16.77	15.1313	14.1388
ENSMUSG00000026674	Ddr2	ENSMUST00000194619.1,ENSMUST00000195867.5,ENSMUST00000027985.7,ENSMUST00000170800.7,ENSMUST00000194690.5,ENSMUST00000192312.5	processed_transcript,retained_intron,protein_coding	4.05415	2.87508	2.95138	1.04514	2.94445	1.55256	1.02491	1.12619	0	0.475428
ENSMUSG00000026670	Uap1	ENSMUST00000162253.6,ENSMUST00000191797.1,ENSMUST00000027981.7,ENSMUST00000161492.1,ENSMUST00000111350.9,ENSMUST00000111351.9,ENSMUST00000161112.1,ENSMUST00000191690.1,ENSMUST00000160848.1	processed_transcript,retained_intron,protein_coding	50.7637	33.4169	35.7117	49.1215	54.3591	32.0705	39.0565	34.1749	22.0091	48.3283
ENSMUSG00000104266	Gm37748	ENSMUST00000194379.1	lincRNA	0	0	0	0	0.679489	0.32933	0	0	0	0
ENSMUSG00000026667	Uhmk1	ENSMUST00000150821.7,ENSMUST00000027979.13,ENSMUST00000123399.1	protein_coding	67.3278	117.289	83.3977	81.0852	75.6497	148.12	62.7027	117.37	120.651	88.223
ENSMUSG00000073494	Sh2d1b2	ENSMUST00000162752.1,ENSMUST00000097470.3	nonsense_mediated_decay,protein_coding	0	0	0.96974	0	0	0	0	0.204762	0	0.744149
ENSMUSG00000096964	Gm6345	ENSMUST00000180378.1,ENSMUST00000180900.1	transcribed_unprocessed_pseudogene,processed_transcript	0	0	0	0	0	0.642978	0	0	0.887465	0.310062
ENSMUSG00000102418	Sh2d1b1	ENSMUST00000179976.2	protein_coding	26.7284	18.2874	25.0446	14.8061	13.2878	40.0058	32.1383	27.2129	24.4497	24.3502
ENSMUSG00000102752	Gm7694	ENSMUST00000179801.2	protein_coding	1.44791	0	3.1622	5.13859	3.32194	3.15216	0	4.36144	0.532479	2.89391
ENSMUSG00000038473	Nos1ap	ENSMUST00000160466.7,ENSMUST00000160816.7,ENSMUST00000161485.1,ENSMUST00000162090.1,ENSMUST00000161966.7,ENSMUST00000159665.1,ENSMUST00000162709.1,ENSMUST00000161221.7,ENSMUST00000160456.7	processed_transcript,retained_intron,protein_coding	3.1854	2.63942	0	0	3.77494	1.36437	1.94001	2.45715	0	2.70787
ENSMUSG00000102193	Gm7299	ENSMUST00000194441.1	processed_pseudogene	0.376457	0.329927	0.295138	0.217737	0.60399	0.627295	0.256228	0.204762	0.13312	0.351404
ENSMUSG00000038463	Olfml2b	ENSMUST00000046792.8	protein_coding	0	0.589155	0.295138	0	2.64246	0	1.17133	0	0	1.11622
ENSMUSG00000026663	Atf6	ENSMUST00000182787.1,ENSMUST00000027974.6	retained_intron,protein_coding	118.468	99.3551	173.879	135.084	133.557	126.243	177.676	110.285	104.233	140.913
ENSMUSG00000053925	Gm9929	ENSMUST00000171747.1	processed_transcript	0	0	0	0	1.96297	0	0	0.348096	0.443732	0
ENSMUSG00000026659	Dusp12	ENSMUST00000166393.1,ENSMUST00000027970.13,ENSMUST00000163252.7,ENSMUST00000046476.12,ENSMUST00000171447.7,ENSMUST00000172042.1,ENSMUST00000170420.7	nonsense_mediated_decay,protein_coding	10.1354	16.1193	17.3288	14.7626	12.3063	12.64	20.1322	15.5005	14.9538	19.2238
ENSMUSG00000096968	Gm26620	ENSMUST00000180542.1	protein_coding	0	0	0	0	0	1.0664	0	0	0	0
ENSMUSG00000070524	Fcrlb	ENSMUST00000094337.1	protein_coding	2.72207	0.636288	1.39137	3.52734	1.81197	2.35236	5.82004	3.80858	2.66239	4.91965
ENSMUSG00000038421	Fcrla	ENSMUST00000161050.1,ENSMUST00000159171.1,ENSMUST00000162136.1,ENSMUST00000159149.7,ENSMUST00000046322.13,ENSMUST00000162887.1	nonsense_mediated_decay,processed_transcript,protein_coding	67.9649	73.2673	51.4384	27.0429	45.2992	30.0474	40.9233	34.2772	84.9304	106.558
ENSMUSG00000089838	Gm2962	ENSMUST00000159266.1	processed_pseudogene	0.260624	0.18853	0.252976	0.130642	1.66097	0.2666	0.402644	0.204762	0.221866	0.640795
ENSMUSG00000026656	Fcgr2b	ENSMUST00000160106.7,ENSMUST00000159688.1,ENSMUST00000161503.1,ENSMUST00000159969.7,ENSMUST00000027966.13,ENSMUST00000081103.11,ENSMUST00000161730.1	processed_transcript,retained_intron,protein_coding	318.598	215.018	151.912	296.732	234.65	229.01	205.861	108.197	89.1902	188.848
ENSMUSG00000104340	Gm10522	ENSMUST00000194503.1	lincRNA	0	1.6025	0	0	0	0	1.53737	0	0	0.289391
ENSMUSG00000059089	Fcgr4	ENSMUST00000078825.4	protein_coding	343.097	168.428	166.753	196.225	180.517	244.724	197.003	134.427	109.247	169.273
ENSMUSG00000059498	Fcgr3	ENSMUST00000168817.1,ENSMUST00000169017.7,ENSMUST00000164044.7,ENSMUST00000164179.1	retained_intron,protein_coding	567.957	334.782	280.297	337.623	322.153	378.165	284.011	182.157	146.387	261.775
ENSMUSG00000026649	Cfap126	ENSMUST00000148200.1,ENSMUST00000156789.7,ENSMUST00000027959.10,ENSMUST00000127394.7,ENSMUST00000129651.7,ENSMUST00000124157.2,ENSMUST00000151340.7,ENSMUST00000143623.7	nonsense_mediated_decay,processed_transcript,protein_coding	3.96727	5.39666	10.0347	6.92404	7.32338	26.2837	5.60041	20.1077	23.9615	4.83697
ENSMUSG00000058076	Sdhc	ENSMUST00000081560.4,ENSMUST00000111336.9,ENSMUST00000155798.1	protein_coding	120.756	72.3483	78.2117	76.8176	58.9645	69.6298	63.2151	76.6426	58.5283	60.1727
ENSMUSG00000056569	Mpz	ENSMUST00000149352.1,ENSMUST00000070758.9,ENSMUST00000111334.1,ENSMUST00000125565.1	processed_transcript,protein_coding	0	0	0	2.78703	0	0	0	0	0	0
ENSMUSG00000038370	Pcp4l1	ENSMUST00000111332.1	protein_coding	0	2.85151	2.52976	4.09346	3.47294	6.49251	4.68531	0.98286	1.06496	0.475428
ENSMUSG00000005677	Nr1i3	ENSMUST00000075469.11,ENSMUST00000137298.7,ENSMUST00000155126.7,ENSMUST00000152865.7,ENSMUST00000111328.7,ENSMUST00000149404.1,ENSMUST00000133075.7,ENSMUST00000005820.10	nonsense_mediated_decay,retained_intron,protein_coding	0	0	0	0	0	0.627295	0	0	1.24245	0
ENSMUSG00000005674	Tomm40l	ENSMUST00000138184.7,ENSMUST00000147246.1,ENSMUST00000005817.8,ENSMUST00000130529.1,ENSMUST00000143405.1,ENSMUST00000111326.7,ENSMUST00000154106.7,ENSMUST00000111327.7	nonsense_mediated_decay,processed_transcript,retained_intron,protein_coding	33.244	32.757	34.2782	35.2734	29.218	34.0151	27.4164	21.582	22.586	23.7301
ENSMUSG00000005681	Apoa2	ENSMUST00000005824.11,ENSMUST00000111320.7,ENSMUST00000111321.7,ENSMUST00000111319.1	protein_coding	0	0.942648	2.15029	0	0.981484	0.486154	1.28114	1.9862	0	0.392745
ENSMUSG00000058715	Fcer1g	ENSMUST00000150997.1,ENSMUST00000079957.11,ENSMUST00000193973.1	retained_intron,protein_coding	694.244	391.152	323.05	482.766	466.205	545.684	637.605	413.252	294.061	428.01
ENSMUSG00000013593	Ndufs2	ENSMUST00000131286.2,ENSMUST00000136976.6,ENSMUST00000150108.7,ENSMUST00000138069.7,ENSMUST00000111318.7,ENSMUST00000013737.12,ENSMUST00000191871.1,ENSMUST00000194778.5	processed_transcript,retained_intron,protein_coding	137.233	99.143	133.993	107.257	97.3934	116.802	146.013	127.137	120.163	138.143
ENSMUSG00000006403	Adamts4	ENSMUST00000219033.1,ENSMUST00000111315.8,ENSMUST00000111314.1	protein_coding	0	0	0.716765	0.391927	3.09545	0.878213	0	1.04429	0.754345	0
ENSMUSG00000052423	B4galt3	ENSMUST00000126699.3,ENSMUST00000064272.9,ENSMUST00000141999.7,ENSMUST00000141114.1,ENSMUST00000151863.7,ENSMUST00000123954.7,ENSMUST00000138904.1,ENSMUST00000132890.1,ENSMUST00000125939.1,ENSMUST00000111313.9,ENSMUST00000129985.2	processed_transcript,retained_intron,protein_coding	30.6088	45.907	39.2956	80.6933	93.7694	48.3488	40.484	39.9082	59.0608	53.3513
ENSMUSG00000062729	Ppox	ENSMUST00000152689.7,ENSMUST00000145019.1,ENSMUST00000151442.1,ENSMUST00000192956.2,ENSMUST00000155083.7,ENSMUST00000073120.10,ENSMUST00000133050.1,ENSMUST00000126765.1	processed_transcript,retained_intron,protein_coding	21.8055	14.776	15.2207	20.7721	15.0242	17.3604	26.5745	24.3463	29.8632	22.9239
ENSMUSG00000053483	Usp21	ENSMUST00000149187.7,ENSMUST00000142656.1,ENSMUST00000126557.1,ENSMUST00000065941.11,ENSMUST00000153164.1,ENSMUST00000147176.1,ENSMUST00000111306.9,ENSMUST00000126729.7,ENSMUST00000127101.1,ENSMUST00000111305.7,ENSMUST00000174720.1,ENSMUST00000144393.7	nonsense_mediated_decay,retained_intron,protein_coding	31.9409	31.2724	33.1398	36.9282	56.2466	42.7345	34.2247	44.5563	46.1482	33.218
ENSMUSG00000062963	Ufc1	ENSMUST00000111302.3,ENSMUST00000144576.7,ENSMUST00000152621.1,ENSMUST00000080001.8,ENSMUST00000138974.1	nonsense_mediated_decay,retained_intron,protein_coding	79.2875	67.3522	44.7767	47.0312	38.9573	51.1246	71.6706	61.6335	50.8517	56.4313
ENSMUSG00000079137	Rpl27-ps1	ENSMUST00000088784.5	processed_pseudogene	0.434373	1.01335	0.252976	0.435474	0.301995	1.01935	0.475852	0.552859	0.354986	0.558112
ENSMUSG00000103983	Gm20045	ENSMUST00000192658.1	lincRNA	0	2.40375	2.44543	2.65639	2.94445	2.07007	0	2.96906	1.8193	0.620124
ENSMUSG00000013973	Dedd	ENSMUST00000157015.1,ENSMUST00000131653.1,ENSMUST00000127830.1,ENSMUST00000129116.7,ENSMUST00000111300.7,ENSMUST00000097467.7,ENSMUST00000135150.1,ENSMUST00000142063.7,ENSMUST00000064950.10,ENSMUST00000111299.7	retained_intron,protein_coding	36.4584	24.2496	30.9895	42.1103	38.0514	44.93	35.3961	28.8101	36.3417	36.3393
ENSMUSG00000013997	Nit1	ENSMUST00000111289.7,ENSMUST00000136339.1,ENSMUST00000146428.7,ENSMUST00000141357.1,ENSMUST00000156856.7,ENSMUST00000111295.7,ENSMUST00000111296.7,ENSMUST00000148339.1	retained_intron,protein_coding	34.9525	27.0069	10.7936	21.3382	17.5157	19.305	32.1383	33.4582	26.8458	19.6373
ENSMUSG00000006412	Pfdn2	ENSMUST00000006579.4,ENSMUST00000138323.1,ENSMUST00000135941.7	processed_transcript,protein_coding	46.9123	46.6847	18.1721	49.9489	35.8619	33.2153	45.7184	44.8839	44.9501	40.5148
ENSMUSG00000045259	Klhdc9	ENSMUST00000061878.4	protein_coding	0	0	0	2.30801	0.377494	0	0	0	0	0.806161
ENSMUSG00000006411	Nectin4	ENSMUST00000094325.4,ENSMUST00000111286.8,ENSMUST00000006578.9	protein_coding	20.4155	12.0895	8.0109	14.8497	13.8163	10.8052	13.6899	4.81192	2.44053	9.69461
ENSMUSG00000048865	Arhgap30	ENSMUST00000135312.2,ENSMUST00000194914.1,ENSMUST00000056449.8,ENSMUST00000131607.6	retained_intron,protein_coding	217.418	336.007	324.441	369.238	364.206	350.721	337.489	310.85	351.081	321.1
ENSMUSG00000026641	Usf1	ENSMUST00000160486.7,ENSMUST00000160335.7,ENSMUST00000159929.1,ENSMUST00000001284.12,ENSMUST00000159207.7,ENSMUST00000161297.7,ENSMUST00000159371.1,ENSMUST00000167546.1,ENSMUST00000159466.1,ENSMUST00000161241.7	nonsense_mediated_decay,processed_transcript,retained_intron,protein_coding	160.37	154.783	102.919	159.601	135.445	130.603	145.025	117.738	133.785	120.387
ENSMUSG00000103711	Tstd1	ENSMUST00000193060.1,ENSMUST00000171362.1,ENSMUST00000194029.1	processed_transcript,retained_intron,protein_coding	1.53478	1.01335	0.126488	1.78544	3.39744	0.784119	1.35435	1.16715	4.43732	0.682136
ENSMUSG00000038235	F11r	ENSMUST00000144497.1,ENSMUST00000155913.1,ENSMUST00000043839.4	retained_intron,protein_coding	96.6914	30.7775	54.2633	52.5617	47.7152	61.1142	71.268	56.1254	45.3938	61.2889
ENSMUSG00000060244	Alyref2	ENSMUST00000081527.1	protein_coding	14.6818	7.14056	17.4132	5.8789	5.36041	11.5736	15.8129	14.5177	13.5782	13.6221
ENSMUSG00000038209	Itln1	ENSMUST00000168184.1,ENSMUST00000043094.12	protein_coding	19.8653	20.8561	24.0327	19.6834	31.7095	27.303	24.3417	13.8419	16.64	21.6217
ENSMUSG00000004709	Cd244	ENSMUST00000194797.1,ENSMUST00000194170.1,ENSMUST00000195804.1,ENSMUST00000004829.12	nonsense_mediated_decay,retained_intron,protein_coding	38.3986	50.7616	65.0148	56.96	44.0158	142.788	50.4403	128.55	88.4802	41.0522
ENSMUSG00000004707	Ly9	ENSMUST00000146596.1,ENSMUST00000068878.13,ENSMUST00000111277.1,ENSMUST00000143463.7,ENSMUST00000004827.13	nonsense_mediated_decay,retained_intron,protein_coding	73.3221	93.605	77.5371	75.7725	71.7238	53.524	61.4947	62.6573	64.918	68.5444
ENSMUSG00000038179	Slamf7	ENSMUST00000194791.1,ENSMUST00000194531.5,ENSMUST00000192024.5,ENSMUST00000111276.8,ENSMUST00000192195.5	protein_coding	169.637	125.113	216.294	95.7172	76.5557	136.97	204.47	124.516	111.377	108.108
ENSMUSG00000103083	A630035G10Rik	ENSMUST00000194143.1,ENSMUST00000194468.1	lincRNA,retained_intron	0	0.895516	2.57192	0.522569	0	0.548883	0.805288	0	0	0
ENSMUSG00000103137	Gm37981	ENSMUST00000194280.1	processed_pseudogene	0	0	0.0421626	0	0	0	0	0.573335	0	0
ENSMUSG00000015355	Cd48	ENSMUST00000015499.13,ENSMUST00000068584.6	protein_coding	162.108	136.283	100.347	80.0401	63.1924	149.092	72.3661	109.957	99.3073	74.7043
ENSMUSG00000059058	Tma7-ps	ENSMUST00000118448.1	processed_pseudogene	0.723955	0.400626	0.674602	0.304832	0.754987	0.642978	1.09812	0.941907	0.399359	0.392745
ENSMUSG00000015316	Slamf1	ENSMUST00000163992.2,ENSMUST00000015460.4	retained_intron,protein_coding	2.69311	25.2865	11.0044	17.7673	27.3305	6.33568	0.292832	27.172	25.2484	11.1622
ENSMUSG00000038147	Cd84	ENSMUST00000128189.1,ENSMUST00000135386.1,ENSMUST00000042302.6,ENSMUST00000155802.7,ENSMUST00000136479.7	processed_transcript,protein_coding	100.919	149.151	68.2613	119.102	139.22	93.467	76.4658	67.3259	83.0667	87.3135
ENSMUSG00000073492	Gm10521	ENSMUST00000097466.2	protein_coding	0	3.74703	1.26488	5.61761	5.36041	2.32099	1.46416	0.552859	1.55306	1.3436
ENSMUSG00000015314	Slamf6	ENSMUST00000194561.1,ENSMUST00000193311.1,ENSMUST00000195206.1,ENSMUST00000171330.6,ENSMUST00000194924.1,ENSMUST00000195656.5,ENSMUST00000194182.1	processed_transcript,retained_intron,protein_coding	42.5396	34.006	51.9444	22.8188	27.1795	15.7922	27.7092	24.4077	38.6047	52.0491
ENSMUSG00000026556	Vangl2	ENSMUST00000153662.7,ENSMUST00000138714.1,ENSMUST00000148363.1,ENSMUST00000027837.12,ENSMUST00000111264.7,ENSMUST00000111263.8	processed_transcript,protein_coding	2.14291	1.64963	2.36111	4.2241	2.94445	2.50918	6.4057	1.86334	5.45791	4.07215
ENSMUSG00000003458	Ncstn	ENSMUST00000146137.7,ENSMUST00000135928.1,ENSMUST00000003550.10,ENSMUST00000142825.1,ENSMUST00000122986.1,ENSMUST00000140643.7	nonsense_mediated_decay,retained_intron,protein_coding	132.918	113.306	128.975	99.1574	100.413	127.372	139.168	92.4912	98.3755	131.528
ENSMUSG00000026553	Copa	ENSMUST00000152403.1,ENSMUST00000150298.1,ENSMUST00000027833.11,ENSMUST00000122845.7,ENSMUST00000133909.1,ENSMUST00000135192.7,ENSMUST00000126634.7,ENSMUST00000138407.7,ENSMUST00000124289.7,ENSMUST00000142765.1	nonsense_mediated_decay,processed_transcript,retained_intron,protein_coding	366.292	295.544	366.351	257.234	213.208	307.829	323.616	303.376	268.68	258.819
ENSMUSG00000102779	Gm38164	ENSMUST00000192810.1	processed_pseudogene	0	0	0	0	0	0	0	0	0	0.909515
ENSMUSG00000003464	Pex19	ENSMUST00000075895.8,ENSMUST00000127662.1,ENSMUST00000133081.1,ENSMUST00000133546.7,ENSMUST00000111252.3,ENSMUST00000147799.7	retained_intron,protein_coding	55.5708	32.8277	41.4037	41.6313	22.3476	47.3294	50.1475	41.3211	42.5539	31.8124
ENSMUSG00000089803	Gm10171	ENSMUST00000126220.2	processed_pseudogene	0.231666	0.0706986	0.0843252	0.0435474	0	0.0784119	1.97662	0.0614287	0	0.124025
ENSMUSG00000026554	Dcaf8	ENSMUST00000192428.1,ENSMUST00000191689.5,ENSMUST00000195345.1,ENSMUST00000195394.5,ENSMUST00000193638.5,ENSMUST00000192704.5,ENSMUST00000192031.1,ENSMUST00000074144.10,ENSMUST00000195011.5,ENSMUST00000194972.1,ENSMUST00000191891.1	nonsense_mediated_decay,retained_intron,protein_coding	85.195	89.6459	108.864	108.085	104.415	84.3398	90.7047	111.391	128.727	115.364
ENSMUSG00000013698	Pea15a	ENSMUST00000125361.1,ENSMUST00000111247.7,ENSMUST00000152432.1,ENSMUST00000155109.1,ENSMUST00000013842.11	processed_transcript,retained_intron,protein_coding	282.284	190.391	143.058	201.015	200.676	209.187	264.903	169.666	122.825	183.391
ENSMUSG00000007122	Casq1	ENSMUST00000170638.1,ENSMUST00000170700.1,ENSMUST00000003554.10	retained_intron,protein_coding	0	0	0	0	0	0.235236	0	0	0	0.599453
ENSMUSG00000007107	Atp1a4	ENSMUST00000193316.1,ENSMUST00000111243.1	processed_transcript,protein_coding	0	0.0471324	0	0	0	0.0313648	0	0	0.0443732	0
ENSMUSG00000038034	Igsf8	ENSMUST00000039506.14,ENSMUST00000195659.1,ENSMUST00000085912.9,ENSMUST00000194505.1,ENSMUST00000139528.7,ENSMUST00000155363.7,ENSMUST00000128508.7,ENSMUST00000150598.1	processed_transcript,retained_intron,protein_coding	110.012	64.1472	63.9185	100.29	129.933	72.4055	116.035	96.5865	64.5187	101.969
ENSMUSG00000007097	Atp1a2	ENSMUST00000097464.3,ENSMUST00000191781.1,ENSMUST00000131751.6,ENSMUST00000137679.2,ENSMUST00000085913.10	retained_intron,protein_coding	2.34561	0	0	2.39511	0	1.333	0	1.72	0	1.4883
ENSMUSG00000038026	Kcnj9	ENSMUST00000194860.1,ENSMUST00000194204.1,ENSMUST00000062387.7	retained_intron,protein_coding	3.61977	2.45089	0.674602	10.1901	2.26496	2.91692	4.90494	5.18049	4.52607	3.49337
ENSMUSG00000044708	Kcnj10	ENSMUST00000056136.3	protein_coding	85.6004	57.5251	74.6278	85.3964	61.3805	82.458	129.761	88.2731	69.666	93.4734
ENSMUSG00000050229	Pigm	ENSMUST00000052455.3	protein_coding	26.4967	46.7318	32.9712	31.0928	27.406	41.3388	34.2247	33.3763	38.4272	29.7246
ENSMUSG00000026548	Slamf9	ENSMUST00000027830.4	protein_coding	82.6756	26.6769	30.1041	22.3834	25.5186	45.9807	34.3346	21.7867	18.2374	27.5542
ENSMUSG00000037995	Igsf9	ENSMUST00000052629.12,ENSMUST00000141888.1,ENSMUST00000128638.1,ENSMUST00000132141.7,ENSMUST00000150855.1,ENSMUST00000111235.7,ENSMUST00000140814.7,ENSMUST00000193620.1,ENSMUST00000140816.7,ENSMUST00000155426.1,ENSMUST00000127482.7,ENSMUST00000125258.1,ENSMUST00000127052.7,ENSMUST00000135267.7	nonsense_mediated_decay,processed_transcript,retained_intron,protein_coding	5.64685	11.7595	11.8055	11.453	8.60686	10.5072	15.7763	11.4257	9.9396	12.4438
ENSMUSG00000026547	Tagln2	ENSMUST00000192460.1,ENSMUST00000138296.7,ENSMUST00000111230.7,ENSMUST00000111228.1	retained_intron,protein_coding	856.844	621.512	442.033	595.467	663.558	332.984	657.079	415.381	354.01	477.392
ENSMUSG00000026546	Cfap45	ENSMUST00000159395.1,ENSMUST00000162988.7,ENSMUST00000161140.7,ENSMUST00000160303.1,ENSMUST00000159792.7,ENSMUST00000160531.1,ENSMUST00000085894.11,ENSMUST00000194051.1	retained_intron,protein_coding	4.11206	1.83816	0	5.26923	4.90742	0.878213	3.29436	3.37858	0	3.70007
ENSMUSG00000085184	4933439K11Rik	ENSMUST00000132370.8,ENSMUST00000140307.2	lincRNA	0	0.400626	0.463789	0	0.754987	0.548883	1.17133	0.778097	0	0.51677
ENSMUSG00000049598	Vsig8	ENSMUST00000061835.9,ENSMUST00000177086.1	protein_coding	0	0	0	0	0	0.360695	0	0	0	0
ENSMUSG00000053318	Slamf8	ENSMUST00000193843.1,ENSMUST00000065679.7	retained_intron,protein_coding	194.512	83.99	87.3188	85.919	105.019	99.9124	159.008	81.2498	72.2396	76.1512
ENSMUSG00000026544	Dusp23	ENSMUST00000027826.6	protein_coding	5.99435	12.1837	4.89086	1.48061	2.86895	5.36337	5.4906	2.62096	6.38975	5.62246
ENSMUSG00000060128	Gm2710	ENSMUST00000073196.3	processed_pseudogene	0.0289582	0.141397	0.0421626	0	0	0.235236	0.036604	0.0204762	0	0.124025
ENSMUSG00000037924	Olfr16	ENSMUST00000215254.1,ENSMUST00000038432.6	protein_coding	0	0	0	0	1.88747	0	0	0	0	0
ENSMUSG00000005339	Fcer1a	ENSMUST00000193017.1,ENSMUST00000049706.10	protein_coding	7.23955	2.33305	0	3.09187	3.24645	9.48784	1.72039	1.47429	1.64181	1.73635
ENSMUSG00000079180	Mptx2	ENSMUST00000111224.4	protein_coding	0.0579164	3.3464	0.843252	3.17896	0.301995	3.99901	0.841892	1.80191	0.576852	2.23245
ENSMUSG00000037872	Ackr1	ENSMUST00000194046.1,ENSMUST00000194298.1,ENSMUST00000038227.5	processed_transcript,protein_coding	0	0	0	0.435474	0	0	0	0	0	0.310062
ENSMUSG00000005338	Cadm3	ENSMUST00000157032.7,ENSMUST00000136540.1,ENSMUST00000126963.1,ENSMUST00000005470.4,ENSMUST00000111220.7	retained_intron,protein_coding	0	0.518457	1.22272	1.08868	3.39744	1.27027	0.54906	0.757621	1.95242	2.08775
ENSMUSG00000037860	Aim2	ENSMUST00000192575.1,ENSMUST00000173023.1,ENSMUST00000174263.1,ENSMUST00000166137.2,ENSMUST00000135370.1,ENSMUST00000151176.1,ENSMUST00000147604.7	processed_transcript,protein_coding	29.5953	48.5228	36.049	48.3812	55.3406	34.564	30.4179	49.2454	39.2259	41.1349
ENSMUSG00000037849	Ifi206	ENSMUST00000169797.1,ENSMUST00000160565.3	protein_coding	16.593	51.7043	44.3129	48.7731	57.6055	29.8122	17.8262	39.3963	46.37	30.5928
ENSMUSG00000070501	Ifi214	ENSMUST00000195022.1,ENSMUST00000090406.5,ENSMUST00000097463.9,ENSMUST00000139092.7	nonsense_mediated_decay,retained_intron,protein_coding	1.33208	3.4171	5.5233	6.57566	6.64389	2.10144	4.94154	4.79144	9.36275	3.74141
ENSMUSG00000073491	Ifi213	ENSMUST00000097462.8,ENSMUST00000179648.1,ENSMUST00000150649.7,ENSMUST00000180215.1,ENSMUST00000178186.7	processed_transcript,retained_intron,protein_coding	22.0951	46.3547	27.2371	49.2086	51.2636	23.9784	25.7692	21.1315	23.3403	29.8693
ENSMUSG00000043263	Ifi209	ENSMUST00000056071.12,ENSMUST00000193727.1	nonsense_mediated_decay,protein_coding	63.0999	118.255	95.2875	70.721	76.8577	67.5283	74.3427	68.3088	78.8069	81.9391
ENSMUSG00000066677	Ifi208	ENSMUST00000182880.1,ENSMUST00000085876.10,ENSMUST00000169857.1	retained_intron,protein_coding	6.22601	37.2817	22.0089	28.2623	22.5741	18.5679	8.60194	35.7106	50.6299	28.6911
ENSMUSG00000103105	Gm18752	ENSMUST00000193627.1,ENSMUST00000192876.5	transcribed_unprocessed_pseudogene,processed_transcript	0.0289582	0	0.716765	0	0	0.0156824	0	0	0.0887465	0.0206708
ENSMUSG00000103051	Gm7871	ENSMUST00000195346.1	unprocessed_pseudogene	0	0	0	0.130642	0	0	0	0	0	0
ENSMUSG00000073490	Ifi207	ENSMUST00000127730.1,ENSMUST00000042610.13	protein_coding	75.8126	118.279	109.412	312.975	252.241	166.249	139.864	125.683	108.936	116.48
ENSMUSG00000073489	Ifi204	ENSMUST00000192414.1,ENSMUST00000111214.2	retained_intron,protein_coding	76.6523	51.3508	59.4071	62.4034	69.4588	46.1219	74.4892	44.0444	27.822	53.6614
ENSMUSG00000090222	Ifi203-ps	ENSMUST00000155076.1	unprocessed_pseudogene	0	0	0	0.870948	2.11396	0.2666	1.28114	0	0.0443732	1.52964
ENSMUSG00000102433	Gm38050	ENSMUST00000191904.1	unprocessed_pseudogene	0	0	0	0.827401	0	0	0	0	0	0
ENSMUSG00000090272	Mndal	ENSMUST00000186442.6,ENSMUST00000189474.6,ENSMUST00000188804.6,ENSMUST00000111210.8,ENSMUST00000190651.2,ENSMUST00000189501.6,ENSMUST00000187636.1,ENSMUST00000191500.6,ENSMUST00000190071.1	nonsense_mediated_decay,processed_transcript,retained_intron,protein_coding	58.0322	95.231	73.7003	96.6317	94.6754	72.6565	49.4154	65.524	61.1019	78.0943
ENSMUSG00000026536	Ifi211	ENSMUST00000009340.9	protein_coding	43.64	27.2897	35.1215	26.9123	24.5371	17.4231	35.9451	11.0572	14.1107	22.9239
ENSMUSG00000039997	Ifi203	ENSMUST00000135331.7,ENSMUST00000128430.7,ENSMUST00000129829.7,ENSMUST00000156895.7,ENSMUST00000140143.1,ENSMUST00000081216.11,ENSMUST00000138143.7,ENSMUST00000123708.7,ENSMUST00000042228.14	processed_transcript,retained_intron,protein_coding	67.183	148.019	116.664	125.852	127.668	115.454	74.965	108.422	111.244	100.46
ENSMUSG00000054203	Ifi205	ENSMUST00000192166.1,ENSMUST00000059226.6	retained_intron,protein_coding	33.5336	13.2678	29.0079	5.74826	17.5912	14.8669	28.0753	11.7534	11.8477	22.7999
ENSMUSG00000045381	Olfr433	ENSMUST00000214690.1,ENSMUST00000052975.5	protein_coding	0	0	0	0	0	0.2666	0.73208	0	0	1.50897
ENSMUSG00000026531	Mptx1	ENSMUST00000027816.4	protein_coding	0	0	2.19246	0	0	0	0	0	0	0
ENSMUSG00000028354	Fmn2	ENSMUST00000191971.1,ENSMUST00000195621.1,ENSMUST00000195300.1,ENSMUST00000030039.12,ENSMUST00000193905.1,ENSMUST00000191821.1	processed_transcript,retained_intron,protein_coding	0	0	0	1.08868	0.377494	0	2.7819	0.266191	0	0.578782
ENSMUSG00000050069	Grem2	ENSMUST00000055294.3	protein_coding	0.926662	0	1.09623	0	3.09545	2.50918	0	0	0	1.61232
ENSMUSG00000026527	Rgs7	ENSMUST00000195477.5,ENSMUST00000192227.5,ENSMUST00000195324.5,ENSMUST00000194288.5,ENSMUST00000192203.1,ENSMUST00000193798.1,ENSMUST00000027812.10,ENSMUST00000194555.5	retained_intron,protein_coding	0	0	0	0	0	0	0	0	0	0.578782
ENSMUSG00000026526	Fh1	ENSMUST00000130996.1,ENSMUST00000133218.1,ENSMUST00000154956.2,ENSMUST00000176740.1,ENSMUST00000027810.13	nonsense_mediated_decay,retained_intron,protein_coding	98.0524	51.3272	52.2817	32.7476	45.6012	54.7001	53.6249	42.2015	44.2401	54.6536
ENSMUSG00000039783	Kmo	ENSMUST00000040250.14,ENSMUST00000140474.7,ENSMUST00000142223.7,ENSMUST00000137174.1,ENSMUST00000150646.1,ENSMUST00000097458.3	nonsense_mediated_decay,processed_transcript,retained_intron,protein_coding	73.5828	68.6719	61.7682	51.6037	51.1881	40.7428	76.4292	52.5625	45.6601	63.8728
ENSMUSG00000026525	Opn3	ENSMUST00000027809.7	protein_coding	4.95185	1.13118	0	0	0.150997	2.1328	0.439248	1.02381	1.55306	0
ENSMUSG00000078185	Chml	ENSMUST00000210367.1,ENSMUST00000209720.1,ENSMUST00000211489.1,ENSMUST00000104984.3,ENSMUST00000211207.1	protein_coding	7.18163	5.98582	9.06496	4.61602	7.24788	7.99801	3.40417	2.39572	7.18846	4.15483
ENSMUSG00000039748	Exo1	ENSMUST00000193610.1,ENSMUST00000194816.1,ENSMUST00000194636.1,ENSMUST00000193858.1,ENSMUST00000192378.1,ENSMUST00000191680.1,ENSMUST00000194306.5,ENSMUST00000039725.11,ENSMUST00000195196.5,ENSMUST00000193822.5	processed_transcript,retained_intron,protein_coding	2.72207	3.15787	2.61408	3.91927	0	0.548883	2.85511	4.36144	1.3312	4.13416
ENSMUSG00000078184	Rbm8a2	ENSMUST00000104983.1	protein_coding	0.0579164	0.68342	0.0843252	0.696758	0.754987	0.250918	0.073208	0.225239	0.576852	0.124025
ENSMUSG00000057335	Cep170	ENSMUST00000194371.1,ENSMUST00000192991.1,ENSMUST00000192927.5,ENSMUST00000194489.5,ENSMUST00000057037.12,ENSMUST00000192961.5,ENSMUST00000194984.1,ENSMUST00000192643.1,ENSMUST00000195433.5,ENSMUST00000193098.1,ENSMUST00000193765.1,ENSMUST00000194727.5,ENSMUST00000192664.5,ENSMUST00000194263.2,ENSMUST00000195717.5	nonsense_mediated_decay,processed_transcript,retained_intron,protein_coding	20.1549	32.8277	49.7097	43.9393	72.7053	53.4612	31.5161	41.792	35.9423	44.4629
ENSMUSG00000026504	Sdccag8	ENSMUST00000027785.14,ENSMUST00000133305.7,ENSMUST00000139589.1,ENSMUST00000056773.14,ENSMUST00000123409.7,ENSMUST00000150429.7	nonsense_mediated_decay,processed_transcript,retained_intron,protein_coding	19.0255	18.2638	18.3829	20.3366	18.4217	13.8162	18.302	24.0801	18.3705	25.9832
ENSMUSG00000103367	Gm38158	ENSMUST00000194617.1	processed_pseudogene	0	1.39041	1.0119	0.261284	0	0.0784119	0	0	0	0
ENSMUSG00000103584	Gm38053	ENSMUST00000193938.1	unprocessed_pseudogene	0	0	0	0	0	0	0	0	0	0.0206708
ENSMUSG00000102475	Gm37246	ENSMUST00000192665.1	processed_pseudogene	0	0	0	0	0	0	0	0	0	0.392745
ENSMUSG00000019699	Akt3	ENSMUST00000111159.1,ENSMUST00000111160.8,ENSMUST00000211158.1,ENSMUST00000019843.14	processed_transcript,protein_coding	22.4716	25.5693	19.5213	25.9107	18.1952	28.8085	10.2491	28.0729	30.1738	20.7121
ENSMUSG00000063659	Zbtb18	ENSMUST00000194319.1,ENSMUST00000193480.1,ENSMUST00000192851.1,ENSMUST00000192699.1,ENSMUST00000077225.7,ENSMUST00000195549.5,ENSMUST00000195612.1,ENSMUST00000195388.1,ENSMUST00000194269.1,ENSMUST00000193440.1,ENSMUST00000195002.1,ENSMUST00000094276.4	processed_transcript,protein_coding	22.7032	36.3627	18.2986	26.4333	36.3904	15.9647	15.9227	22.1553	29.4195	34.8923
ENSMUSG00000015961	Adss	ENSMUST00000159184.1,ENSMUST00000016105.8,ENSMUST00000161808.1	retained_intron,protein_coding	60.7253	60.8715	50.5108	54.2165	60.399	53.7121	45.755	64.664	63.2319	64.7616
ENSMUSG00000089657	Gm16585	ENSMUST00000161442.1	processed_pseudogene	0	0.0235662	0	0	0	0.407742	0	0.409525	0	0
ENSMUSG00000091476	Gm16432	ENSMUST00000094273.9,ENSMUST00000192146.1,ENSMUST00000191719.5	nonsense_mediated_decay,processed_transcript,protein_coding	0	0.730552	0	1.17578	0	0	0	0.511906	0	0.475428
ENSMUSG00000102493	Gm8010	ENSMUST00000194128.1	unprocessed_pseudogene	0	0	0	0	0	0.0313648	0.036604	0.0409525	0.177493	0.0206708
ENSMUSG00000026502	Desi2	ENSMUST00000069568.3,ENSMUST00000027783.13,ENSMUST00000161075.7,ENSMUST00000159284.1	protein_coding	31.2459	22.1994	24.2013	26.6075	23.3291	31.898	27.3066	17.0772	29.4638	18.459
ENSMUSG00000104126	Gm37486	ENSMUST00000195663.1	processed_pseudogene	0.897704	0.377059	0.463789	0.566116	2.03847	2.11712	6.77174	0.389049	2.12992	5.72581
ENSMUSG00000026500	Cox20	ENSMUST00000154437.1,ENSMUST00000027781.6	retained_intron,protein_coding	18.3016	12.3723	8.89631	14.7626	16.3832	18.2072	14.7514	19.1043	9.00777	17.0534
ENSMUSG00000039630	Hnrnpu	ENSMUST00000159117.1,ENSMUST00000162916.1,ENSMUST00000037748.8,ENSMUST00000188044.6,ENSMUST00000134291.1,ENSMUST00000161769.7,ENSMUST00000189450.1,ENSMUST00000150825.1,ENSMUST00000146362.1	nonsense_mediated_decay,processed_transcript,retained_intron,protein_coding	272.468	493.17	479.937	550.308	551.896	507.027	349.825	547.535	523.116	513.091
ENSMUSG00000026495	Efcab2	ENSMUST00000194861.1,ENSMUST00000027775.8,ENSMUST00000192905.1	processed_transcript,protein_coding	3.85144	6.15078	6.07142	5.18214	1.96297	4.79881	2.85511	5.13954	3.99359	4.69227
ENSMUSG00000026494	Kif26b	ENSMUST00000193931.1,ENSMUST00000160789.1,ENSMUST00000161017.7	retained_intron,protein_coding	0	1.13118	0	0	0	0	0	0	0	0
ENSMUSG00000055067	Smyd3	ENSMUST00000194237.1,ENSMUST00000111134.1,ENSMUST00000131684.7,ENSMUST00000068437.12,ENSMUST00000129393.1,ENSMUST00000125756.1,ENSMUST00000128302.7	processed_transcript,protein_coding	11.9018	18.4995	18.8045	8.40465	19.8562	15.5412	12.2257	23.5682	20.5448	20.1747
ENSMUSG00000096474	Gm5561	ENSMUST00000178932.2	processed_pseudogene	2.20082	3.15787	3.62599	3.83217	4.98292	3.60695	1.50076	3.33763	2.79551	1.92238
ENSMUSG00000026492	Tfb2m	ENSMUST00000129009.1,ENSMUST00000150778.1,ENSMUST00000027769.5,ENSMUST00000129982.7,ENSMUST00000139993.7	processed_transcript,protein_coding	9.12183	15.3652	16.0218	14.6319	12.1553	12.3734	6.00306	7.94478	7.14409	8.95046
ENSMUSG00000038949	Cnst	ENSMUST00000143270.1,ENSMUST00000153962.1,ENSMUST00000144370.1,ENSMUST00000040706.8	processed_transcript,retained_intron,protein_coding	13.8999	36.7869	37.8199	32.0073	29.1425	31.6784	18.3752	23.1996	31.8156	36.794
ENSMUSG00000038936	Sccpdh	ENSMUST00000192611.1,ENSMUST00000143936.1,ENSMUST00000040538.9,ENSMUST00000131039.1,ENSMUST00000144480.7,ENSMUST00000134287.1	nonsense_mediated_decay,retained_intron,protein_coding	9.58516	5.161	5.94493	5.66116	5.9644	5.92794	13.8363	5.56954	5.94601	7.52417
ENSMUSG00000026491	Ahctf1	ENSMUST00000125816.1,ENSMUST00000192645.1,ENSMUST00000145968.2,ENSMUST00000151734.1,ENSMUST00000140489.1,ENSMUST00000194536.1,ENSMUST00000127250.1,ENSMUST00000027768.13,ENSMUST00000147137.1	nonsense_mediated_decay,retained_intron,protein_coding	13.4366	39.4263	67.0807	27.6526	35.2579	45.8239	18.0092	39.0892	45.7932	37.0834
ENSMUSG00000104418	Gm37070	ENSMUST00000193272.1	processed_pseudogene	0.0868746	0.235662	0.126488	0.0435474	0.150997	0.0940943	0.073208	0.0409525	0.0887465	0.103354
ENSMUSG00000026490	Cdc42bpa	ENSMUST00000194974.1,ENSMUST00000143350.7,ENSMUST00000145274.1,ENSMUST00000097450.9,ENSMUST00000135056.7,ENSMUST00000152582.7,ENSMUST00000097453.8,ENSMUST00000143176.7,ENSMUST00000145181.1,ENSMUST00000133890.7,ENSMUST00000129754.1,ENSMUST00000076687.11,ENSMUST00000139002.1,ENSMUST00000212756.1,ENSMUST00000134959.7,ENSMUST00000111117.7,ENSMUST00000143161.1,ENSMUST00000132894.2	nonsense_mediated_decay,processed_transcript,retained_intron,protein_coding	3.56186	0.542023	0	3.3096	5.28491	3.26193	3.14794	1.31048	0	0.330733
ENSMUSG00000026489	Coq8a	ENSMUST00000161632.2,ENSMUST00000159591.1,ENSMUST00000160879.6,ENSMUST00000161379.1,ENSMUST00000161746.1,ENSMUST00000162769.7,ENSMUST00000162725.7,ENSMUST00000160482.7,ENSMUST00000027766.12,ENSMUST00000170472.7,ENSMUST00000161814.7,ENSMUST00000160169.7,ENSMUST00000159914.7,ENSMUST00000160102.7,ENSMUST00000161300.6,ENSMUST00000161743.2,ENSMUST00000160121.7	nonsense_mediated_decay,retained_intron,protein_coding	14.1895	19.6307	23.9484	26.2155	25.1411	11.1345	29.7591	30.9806	38.6047	61.1236
ENSMUSG00000010609	Psen2	ENSMUST00000133340.1,ENSMUST00000010753.13,ENSMUST00000128223.1,ENSMUST00000111105.7,ENSMUST00000149590.7,ENSMUST00000130029.1,ENSMUST00000136291.7,ENSMUST00000130711.7,ENSMUST00000193897.1,ENSMUST00000111106.7,ENSMUST00000111108.9,ENSMUST00000111104.1	processed_transcript,retained_intron,protein_coding	57.0476	58.0907	52.1552	48.9473	45.0727	48.5997	45.938	45.9692	49.9199	55.7078
ENSMUSG00000055676	Gm5069	ENSMUST00000192714.1,ENSMUST00000050581.3	transcribed_processed_pseudogene,processed_transcript	0	0	0.674602	0	0	1.34868	0.036604	0.0614287	1.10933	0.0413416
ENSMUSG00000038855	Itpkb	ENSMUST00000070181.6,ENSMUST00000195043.1	retained_intron,protein_coding	54.0939	150.565	97.3113	135.694	156.962	171.738	80.236	183.406	212.725	164.498
ENSMUSG00000053963	Stum	ENSMUST00000211782.1,ENSMUST00000210737.1,ENSMUST00000210107.1,ENSMUST00000136521.1,ENSMUST00000179826.1,ENSMUST00000211561.1	processed_transcript,protein_coding	0	1.86173	0	1.48061	0.981484	0.799801	0.841892	0.900955	0	1.24025
ENSMUSG00000102608	Gm37267	ENSMUST00000194222.1	lincRNA	0.521247	0	1.6865	0	0	0	0	0	0.0443732	0
ENSMUSG00000026496	Parp1	ENSMUST00000193238.1,ENSMUST00000195560.1,ENSMUST00000191639.1,ENSMUST00000194608.1,ENSMUST00000192411.1,ENSMUST00000027777.11,ENSMUST00000191833.1,ENSMUST00000194434.1	nonsense_mediated_decay,retained_intron,protein_coding	115.369	178.208	164.561	139.831	166.022	103.268	173.32	133.751	159.966	189.283
ENSMUSG00000058729	Lin9	ENSMUST00000194638.1,ENSMUST00000085804.10,ENSMUST00000192561.5,ENSMUST00000193892.5,ENSMUST00000192725.5,ENSMUST00000194373.5,ENSMUST00000194847.1,ENSMUST00000193162.5,ENSMUST00000191744.5	nonsense_mediated_decay,processed_transcript,retained_intron,protein_coding	9.44037	2.28592	9.0228	9.01431	6.87038	10.9933	3.91663	6.94145	2.79551	6.32526
ENSMUSG00000104202	Gm8101	ENSMUST00000192796.1	processed_pseudogene	0	0	0.0421626	0	0	0	0	0	0	0
ENSMUSG00000026499	Acbd3	ENSMUST00000192420.1,ENSMUST00000027780.5	retained_intron,protein_coding	37.0086	62.0263	82.4701	52.2569	75.9517	52.5987	69.328	63.6402	58.8389	55.6871
ENSMUSG00000103156	Gm38293	ENSMUST00000193209.1	lincRNA	0	0	0	2.09027	1.88747	0.533201	1.42756	0	0	0
ENSMUSG00000060743	H3f3a	ENSMUST00000159441.7,ENSMUST00000159789.1,ENSMUST00000162814.7,ENSMUST00000159685.1,ENSMUST00000081026.10,ENSMUST00000162118.7,ENSMUST00000161308.7	retained_intron,protein_coding	524.78	491.78	236.111	325.909	304.109	359.503	386.721	371.132	346.954	372.984
ENSMUSG00000097347	Gm17275	ENSMUST00000181811.1	lincRNA	5.76268	6.03295	1.22272	2.17737	1.81197	2.97965	4.06304	0	3.50549	2.79056
ENSMUSG00000038806	Sde2	ENSMUST00000194948.1,ENSMUST00000038091.7	retained_intron,protein_coding	35.1263	29.5285	29.1765	70.9387	91.127	42.8756	69.511	58.2959	76.1445	84.2128
ENSMUSG00000103979	Gm20305	ENSMUST00000193226.1	processed_pseudogene	0.0289582	0	0.0421626	0	0	0	0.073208	0	0.0443732	0
ENSMUSG00000026520	Pycr2	ENSMUST00000027802.8,ENSMUST00000194026.1,ENSMUST00000195270.1,ENSMUST00000194253.1	retained_intron,protein_coding	135.061	52.7176	99.7989	54.1294	40.0143	51.203	115.412	63.7221	42.2433	79.0658
ENSMUSG00000038793	Lefty1	ENSMUST00000037361.8,ENSMUST00000132087.1	retained_intron,protein_coding	3.27228	1.03691	1.64434	1.21933	1.58547	2.74442	4.83173	1.00334	1.8193	4.71294
ENSMUSG00000026519	Tmem63a	ENSMUST00000161942.1,ENSMUST00000160508.1,ENSMUST00000159436.7,ENSMUST00000161523.7,ENSMUST00000160536.1,ENSMUST00000027800.14,ENSMUST00000161847.7,ENSMUST00000162283.7	nonsense_mediated_decay,retained_intron,protein_coding	46.3042	65.4669	44.4816	62.055	54.2081	52.2537	57.4683	56.9035	72.994	65.5471
ENSMUSG00000038776	Ephx1	ENSMUST00000154133.7,ENSMUST00000147585.1,ENSMUST00000036928.11,ENSMUST00000111068.7	protein_coding	44.5667	47.698	45.3248	35.0121	38.1269	58.1346	22.8409	48.9997	73.5264	40.8248
ENSMUSG00000102219	Gm6606	ENSMUST00000193613.1	unprocessed_pseudogene	0	0	0	0	0	0.0156824	0	0	0	0
ENSMUSG00000026516	Nvl	ENSMUST00000027797.8,ENSMUST00000191728.1,ENSMUST00000193758.1,ENSMUST00000195209.1,ENSMUST00000191721.1	processed_transcript,retained_intron,protein_coding	12.6547	31.6494	45.2405	34.0105	26.1981	28.8242	30.7108	28.462	27.2895	35.099
ENSMUSG00000103178	Fgfr3-ps	ENSMUST00000195511.1	processed_pseudogene	0	0	0.295138	0	0	0	0	0	0	0.475428
ENSMUSG00000062169	Cnih4	ENSMUST00000134115.7,ENSMUST00000075968.13,ENSMUST00000111059.1,ENSMUST00000193907.5,ENSMUST00000111057.1	processed_transcript,retained_intron,protein_coding	35.995	31.9558	24.9181	30.5267	20.6867	38.7668	36.5674	34.5844	25.0265	25.4251
ENSMUSG00000038733	Wdr26	ENSMUST00000159698.1,ENSMUST00000162963.7,ENSMUST00000162819.7,ENSMUST00000159673.7,ENSMUST00000161531.1,ENSMUST00000036329.11,ENSMUST00000159625.1,ENSMUST00000159290.1	nonsense_mediated_decay,processed_transcript,retained_intron,protein_coding	109.723	159.308	156.297	175.975	222.042	176.584	117.572	155.087	217.739	165.904
ENSMUSG00000054135	A430110L20Rik	ENSMUST00000181680.1,ENSMUST00000066988.1	lincRNA	0	0	0.716765	1.69835	0	0	0	0	0	0
ENSMUSG00000081214	Rpl35a-ps2	ENSMUST00000117444.1	processed_pseudogene	8.54267	8.97873	5.60763	1.69835	4.00143	9.72308	10.2491	5.89716	4.25983	6.40795
ENSMUSG00000103260	Gm8146	ENSMUST00000192106.1	processed_pseudogene	0	0.0235662	0.0421626	0.0870948	0	0.0313648	0	0.0409525	0.0443732	0.103354
ENSMUSG00000026514	Cnih3	ENSMUST00000209607.1,ENSMUST00000162685.1,ENSMUST00000027795.13,ENSMUST00000161880.7	protein_coding	0	0.306361	2.23462	0	1.20798	1.45846	0	0	1.46432	0
ENSMUSG00000047369	Dnah14	ENSMUST00000097446.8,ENSMUST00000192602.1,ENSMUST00000193365.5,ENSMUST00000195808.1,ENSMUST00000160793.1,ENSMUST00000195458.1,ENSMUST00000208001.1,ENSMUST00000194470.1,ENSMUST00000160345.1	processed_transcript,retained_intron,protein_coding	0	0.212096	0	0	0	0	0	0	0	0
ENSMUSG00000004880	Lbr	ENSMUST00000193030.5,ENSMUST00000194302.1,ENSMUST00000194415.1,ENSMUST00000195299.5,ENSMUST00000191878.5,ENSMUST00000192075.1,ENSMUST00000005003.11,ENSMUST00000193028.1	retained_intron,protein_coding	188.112	169.158	116.411	124.676	126.762	179.469	154.981	181.276	210.063	160.881
ENSMUSG00000056699	Gm5533	ENSMUST00000070987.7	lincRNA	0	0	1.56002	0	0	0.0940943	0	1.37191	0	0
ENSMUSG00000022995	Enah	ENSMUST00000195461.1,ENSMUST00000192497.1,ENSMUST00000111030.5,ENSMUST00000193703.5,ENSMUST00000195059.5,ENSMUST00000177811.7,ENSMUST00000192967.1,ENSMUST00000195788.1,ENSMUST00000078719.12,ENSMUST00000192768.1,ENSMUST00000111024.9,ENSMUST00000191649.1,ENSMUST00000195840.1,ENSMUST00000111025.7,ENSMUST00000193074.5,ENSMUST00000195703.5	retained_intron,protein_coding	5.06768	3.15787	8.17955	2.4822	3.01995	1.8662	5.454	2.76429	0.576852	4.15483
ENSMUSG00000026511	Srp9	ENSMUST00000193005.1,ENSMUST00000191799.1,ENSMUST00000111018.1,ENSMUST00000027792.5	retained_intron,protein_coding	259.784	154.854	144.07	89.1851	115.815	120.88	163.437	136.884	93.4944	110.94
ENSMUSG00000038633	Degs1	ENSMUST00000132551.1,ENSMUST00000035295.5,ENSMUST00000133052.1	retained_intron,protein_coding	177.108	91.5783	111.773	84.4819	77.8392	98.4697	134.52	84.3826	88.569	82.9106
ENSMUSG00000047539	Fbxo28	ENSMUST00000192544.5,ENSMUST00000193700.1,ENSMUST00000195061.5,ENSMUST00000194213.1,ENSMUST00000051431.9	nonsense_mediated_decay,retained_intron,protein_coding	42.279	40.5103	33.8144	33.8799	31.1055	52.7555	31.8455	34.8301	35.3655	32.0604
ENSMUSG00000026510	Trp53bp2	ENSMUST00000191626.1,ENSMUST00000191804.1,ENSMUST00000117245.1	retained_intron,protein_coding	10.3381	20.4083	26.3095	41.8926	40.5428	13.5339	15.9593	18.6743	18.2818	25.3217
ENSMUSG00000026509	Capn2	ENSMUST00000192483.1,ENSMUST00000192230.5,ENSMUST00000068505.9,ENSMUST00000194961.1,ENSMUST00000194940.5	retained_intron,protein_coding	68.9495	65.844	85.9696	59.268	43.8648	81.517	85.1775	60.4664	58.617	58.395
ENSMUSG00000038599	Capn8	ENSMUST00000048941.13,ENSMUST00000168514.6,ENSMUST00000192671.1,ENSMUST00000193260.1	nonsense_mediated_decay,processed_transcript,protein_coding	0	0	3.20436	0	0	0	0	0	0	0
ENSMUSG00000038576	Susd4	ENSMUST00000153348.7,ENSMUST00000085724.4,ENSMUST00000155229.6,ENSMUST00000194981.1,ENSMUST00000193660.5	protein_coding	0	0.424192	3.20436	0.348379	0.981484	4.43811	0	2.96906	4.34858	0.289391
ENSMUSG00000079164	Tlr5	ENSMUST00000195614.1,ENSMUST00000193539.5,ENSMUST00000110997.6,ENSMUST00000193687.5,ENSMUST00000191820.1	processed_transcript,protein_coding	9.61412	4.38331	10.4985	11.061	10.5698	10.319	10.8348	3.09191	3.77172	4.54758
ENSMUSG00000104367	Gm38079	ENSMUST00000195603.1	lincRNA	1.82437	0	0	1.21933	0.452992	3.16784	3.11134	0.880479	0	0.578782
ENSMUSG00000030768	Disp1	ENSMUST00000192915.1,ENSMUST00000003035.11,ENSMUST00000195372.1,ENSMUST00000194033.1,ENSMUST00000171366.6	retained_intron,protein_coding	13.7841	13.9041	18.0878	16.548	19.1767	18.3641	8.93138	13.5143	20.6336	10.5628
ENSMUSG00000102478	BC085271	ENSMUST00000191852.1,ENSMUST00000195236.1	transcribed_processed_pseudogene,processed_transcript	1.04249	0.353493	0.0843252	1.17578	1.13248	0.439107	0.402644	0.32762	0.709972	0.372074
ENSMUSG00000046836	Brox	ENSMUST00000163528.7,ENSMUST00000192829.1,ENSMUST00000194695.1,ENSMUST00000195054.5,ENSMUST00000193326.5,ENSMUST00000194438.1,ENSMUST00000194089.5,ENSMUST00000194327.5,ENSMUST00000057062.11	nonsense_mediated_decay,processed_transcript,retained_intron,protein_coding	56.8739	38.6014	57.805	50.2537	51.6411	47.0158	51.8679	46.1535	52.0498	44.0908
ENSMUSG00000042901	Aida	ENSMUST00000194652.5,ENSMUST00000193625.1,ENSMUST00000191782.1,ENSMUST00000195268.1,ENSMUST00000193959.5,ENSMUST00000193359.5,ENSMUST00000192252.1,ENSMUST00000109166.7,ENSMUST00000192293.1	nonsense_mediated_decay,processed_transcript,retained_intron,protein_coding	36.5452	46.7554	28.2911	42.1974	31.2565	37.967	50.0377	34.2568	36.4748	41.8584
ENSMUSG00000056050	Mia3	ENSMUST00000194807.2,ENSMUST00000109158.8,ENSMUST00000192090.1,ENSMUST00000069922.7,ENSMUST00000194543.1,ENSMUST00000195233.1	retained_intron,protein_coding	38.6302	66.551	84.9998	49.7747	59.2665	68.4536	31.5527	57.0264	70.7309	65.8365
ENSMUSG00000103415	Gm37339	ENSMUST00000194142.1	processed_pseudogene	0	0	0	0	0.528491	0	0	0	0	0
ENSMUSG00000072258	Taf1a	ENSMUST00000195798.1,ENSMUST00000097043.10,ENSMUST00000192076.1	protein_coding	4.63331	9.63858	4.80654	7.88208	8.15386	7.05707	5.08796	5.73335	3.86047	7.75155
ENSMUSG00000104212	Gm37986	ENSMUST00000193285.1	lincRNA	0	0	0	0	1.96297	0	0	0	0	0
ENSMUSG00000053461	Hhipl2	ENSMUST00000193862.1,ENSMUST00000195809.1,ENSMUST00000065900.9,ENSMUST00000192527.1	processed_transcript,protein_coding	0	0	0	1.56771	0	0	0	0	0	0
ENSMUSG00000103451	Gm33973	ENSMUST00000195148.1	lincRNA	0	0.68342	0.0421626	0	2.41596	0.674342	0	0	0.665599	0.620124
ENSMUSG00000039384	Dusp10	ENSMUST00000048655.7,ENSMUST00000139839.1	protein_coding	25.3963	41.1937	18.3407	63.3615	79.8777	29.0908	51.7947	86.3074	91.0095	118.175
ENSMUSG00000044854	1700056E22Rik	ENSMUST00000050306.7	protein_coding	2.95374	1.13118	3.24652	3.3096	2.26496	4.75176	0	2.78477	1.02058	6.1599
ENSMUSG00000102794	Gm37712	ENSMUST00000194295.1	lincRNA	0	0	0	0	0	0	0	0	0	0.496099
ENSMUSG00000101574	1700112H15Rik	ENSMUST00000188766.1	lincRNA	0	0	0	0	0	0	0	1.86334	0	0
ENSMUSG00000103308	Gm37800	ENSMUST00000192129.1,ENSMUST00000193667.5	lincRNA	1.56374	0.801251	1.43353	2.87413	6.0399	1.63097	0	0.49143	0	0.206708
ENSMUSG00000102606	Rpl21-ps1	ENSMUST00000193804.1	processed_pseudogene	0	0	2.61408	0	0.60399	0	0	0	0	0
ENSMUSG00000103314	Gm38358	ENSMUST00000195144.1	processed_pseudogene	0.0579164	0.0471324	0.0843252	0.0435474	0.0754987	0.0470471	0.036604	0	0.0443732	0.0413416
ENSMUSG00000039377	Hlx	ENSMUST00000174257.2,ENSMUST00000048572.6	protein_coding	52.2985	49.3476	45.367	115.226	166.173	66.1012	184.082	64.5207	55.9546	102.093
ENSMUSG00000102158	Gm34342	ENSMUST00000192139.1	lincRNA	0	0.777685	1.18055	0	0	0	0	0	0	0
ENSMUSG00000026621	Marc1	ENSMUST00000189492.1,ENSMUST00000048462.12,ENSMUST00000110992.8	protein_coding	0	0	0	1.17578	0	0	0	0	0	0.640795
ENSMUSG00000073481	Marc2	ENSMUST00000162501.6,ENSMUST00000160318.1,ENSMUST00000162866.6,ENSMUST00000159293.7,ENSMUST00000161359.7,ENSMUST00000161341.7,ENSMUST00000160982.1,ENSMUST00000162261.7,ENSMUST00000068725.9,ENSMUST00000161821.3	processed_transcript,retained_intron,protein_coding	142.098	103.031	129.608	87.4867	65.6839	97.5758	153.371	104.326	85.1522	86.3006
ENSMUSG00000039349	C130074G19Rik	ENSMUST00000048308.5	protein_coding	0.897704	1.86173	1.13839	2.04673	4.90742	3.93628	3.11134	6.42954	2.92863	2.72855
ENSMUSG00000026620	Mark1	ENSMUST00000192657.1,ENSMUST00000027929.9	protein_coding	0	0	0	0	0	0	1.61058	0	0	0
ENSMUSG00000039318	Rab3gap2	ENSMUST00000069652.7,ENSMUST00000195042.5,ENSMUST00000191966.1,ENSMUST00000195534.1,ENSMUST00000193482.1,ENSMUST00000194740.5	retained_intron,protein_coding	29.0451	34.4302	44.9032	57.8309	45.2237	44.7889	41.692	29.322	39.4478	45.8685
ENSMUSG00000026618	Iars2	ENSMUST00000110975.7,ENSMUST00000027921.10,ENSMUST00000110974.3,ENSMUST00000131770.1,ENSMUST00000153211.1	processed_transcript,retained_intron,protein_coding	33.8521	25.1216	37.5247	28.8719	23.5556	32.1332	29.393	33.663	28.532	45.5378
ENSMUSG00000026617	Bpnt1	ENSMUST00000151769.1,ENSMUST00000110965.1,ENSMUST00000210277.1,ENSMUST00000027916.12,ENSMUST00000137757.1	processed_transcript,protein_coding	22.5005	15.9308	26.3938	34.8379	45.2992	22.4258	32.3945	31.3696	23.1628	26.81
ENSMUSG00000097261	4930532G15Rik	ENSMUST00000195314.1,ENSMUST00000180632.1	lincRNA	5.38622	0.0471324	2.52976	0.696758	3.62394	0.297965	1.24454	3.07144	1.77493	0.558112
ENSMUSG00000026615	Eprs	ENSMUST00000195824.1,ENSMUST00000046514.12,ENSMUST00000192324.1,ENSMUST00000192049.1,ENSMUST00000192284.5,ENSMUST00000192588.1,ENSMUST00000193788.5,ENSMUST00000191900.5,ENSMUST00000194157.5	nonsense_mediated_decay,retained_intron,protein_coding	40.5125	83.8957	100.052	121.41	105.396	66.8853	86.4587	89.4607	80.5818	90.042
ENSMUSG00000097615	Gm2061	ENSMUST00000180623.1	lincRNA	0	0	0	0	0	0	0	0.880479	0	0
ENSMUSG00000026614	Slc30a10	ENSMUST00000061093.6	protein_coding	0	0	0	0	0	0	0	0.49143	0	0
ENSMUSG00000102546	Gm9722	ENSMUST00000194568.1	processed_pseudogene	0	0	0	0.0870948	0	0	0	0	0	0
ENSMUSG00000039246	Lyplal1	ENSMUST00000045388.7,ENSMUST00000195481.1	processed_transcript,protein_coding	0	0.801251	1.93948	0.870948	0.528491	0.862531	2.89172	0	0	0.744149
ENSMUSG00000039239	Tgfb2	ENSMUST00000195201.1,ENSMUST00000194593.1,ENSMUST00000191766.5,ENSMUST00000045288.13,ENSMUST00000193640.1,ENSMUST00000194960.1	processed_transcript,retained_intron,protein_coding	0	1.20188	0	0	3.47294	0	0	0	0.976211	0.888844
ENSMUSG00000001305	Rrp15	ENSMUST00000001339.5,ENSMUST00000162336.1	retained_intron,protein_coding	18.2437	21.9166	11.7212	9.92881	13.2878	15.5883	4.86833	14.0467	14.51	16.2679
ENSMUSG00000097935	Gm3809	ENSMUST00000180973.1	processed_pseudogene	0.0289582	0.0235662	0	0	0	0	0	0.348096	0	0
ENSMUSG00000039224	D1Pas1	ENSMUST00000045108.1	protein_coding	0	0	0	0	0.0754987	0	0.036604	0.0204762	0	0
ENSMUSG00000026611	Spata17	ENSMUST00000110945.3,ENSMUST00000183931.7,ENSMUST00000184543.1,ENSMUST00000027908.12,ENSMUST00000183996.7,ENSMUST00000183656.1,ENSMUST00000183819.7,ENSMUST00000183469.1	processed_transcript,protein_coding	0	0	0	1.13223	0	0	0	0	0	0
ENSMUSG00000039210	Gpatch2	ENSMUST00000161260.7,ENSMUST00000110943.8,ENSMUST00000097443.9,ENSMUST00000160471.7,ENSMUST00000159748.7,ENSMUST00000160570.1,ENSMUST00000044812.11,ENSMUST00000065573.13,ENSMUST00000160481.7	nonsense_mediated_decay,processed_transcript,retained_intron,protein_coding	9.64308	22.058	27.5322	21.9479	17.2892	24.1038	15.2273	33.233	31.5494	19.4926
ENSMUSG00000026610	Esrrg	ENSMUST00000110938.1,ENSMUST00000152927.1,ENSMUST00000027906.12,ENSMUST00000110939.7,ENSMUST00000127489.7	processed_transcript,protein_coding	0	0.895516	0	0	0	0	0	0	0	0
ENSMUSG00000026608	Kctd3	ENSMUST00000195488.1,ENSMUST00000193273.1,ENSMUST00000193590.1,ENSMUST00000192458.1,ENSMUST00000193143.5,ENSMUST00000195658.1,ENSMUST00000195787.1,ENSMUST00000085678.7,ENSMUST00000192200.1,ENSMUST00000195745.1	nonsense_mediated_decay,processed_transcript,retained_intron,protein_coding	18.9676	15.5773	17.7505	11.0175	15.3262	16.5606	14.3488	15.5619	14.3326	19.5546
ENSMUSG00000037624	Kcnk2	ENSMUST00000193686.1,ENSMUST00000195016.1,ENSMUST00000180044.7,ENSMUST00000194172.5,ENSMUST00000192529.1,ENSMUST00000110920.6,ENSMUST00000193319.5,ENSMUST00000192723.1,ENSMUST00000079451.12,ENSMUST00000194402.5	nonsense_mediated_decay,processed_transcript,protein_coding	0	0	0	0	0.905985	1.20754	2.67209	0	0.665599	0
ENSMUSG00000102824	Pdcd5-ps	ENSMUST00000191699.1	processed_pseudogene	4.19894	1.31971	1.18055	0.435474	0.528491	0.674342	1.35435	1.53572	0.621225	1.92238
ENSMUSG00000026605	Cenpf	ENSMUST00000194624.1,ENSMUST00000165798.1,ENSMUST00000165962.1,ENSMUST00000171929.7,ENSMUST00000194165.1,ENSMUST00000165663.1	nonsense_mediated_decay,retained_intron,protein_coding	1.9402	2.02669	5.90277	5.35633	2.34046	4.26561	0.878496	2.08858	1.9968	9.85997
ENSMUSG00000026604	Ptpn14	ENSMUST00000195038.1,ENSMUST00000128275.1,ENSMUST00000148129.1,ENSMUST00000027898.6,ENSMUST00000194127.5,ENSMUST00000097442.8	processed_transcript,retained_intron,protein_coding	2.02707	2.68655	0	1.39352	4.52992	1.44278	1.09812	1.90429	0.221866	1.71568
ENSMUSG00000026603	Smyd2	ENSMUST00000132289.1,ENSMUST00000130804.7,ENSMUST00000144452.1,ENSMUST00000027897.7	processed_transcript,retained_intron,protein_coding	10.396	22.1758	8.47469	5.13859	13.0613	13.8162	6.55212	11.221	13.4007	9.42589
ENSMUSG00000010175	Prox1	ENSMUST00000177288.3,ENSMUST00000010319.13,ENSMUST00000175916.7	protein_coding	0	0	0.96974	0.653211	0	0	0	0.778097	1.02058	0.620124
ENSMUSG00000089872	Rps6kc1	ENSMUST00000162500.7,ENSMUST00000159823.7,ENSMUST00000162692.1,ENSMUST00000160889.7,ENSMUST00000160891.1,ENSMUST00000159066.1,ENSMUST00000159624.7,ENSMUST00000159367.7,ENSMUST00000061611.14	nonsense_mediated_decay,processed_transcript,retained_intron,protein_coding	9.26662	11.8067	20.3645	31.6154	20.2337	23.2256	16.2156	9.37812	16.1519	21.5596
ENSMUSG00000026634	Angel2	ENSMUST00000130298.3,ENSMUST00000144693.1,ENSMUST00000135364.6,ENSMUST00000146048.1,ENSMUST00000066632.13,ENSMUST00000123384.7,ENSMUST00000134187.1,ENSMUST00000027947.12,ENSMUST00000137608.7,ENSMUST00000110899.6	nonsense_mediated_decay,processed_transcript,retained_intron,protein_coding	20.763	28.5622	45.7464	49.8182	37.8249	36.932	24.7809	34.6663	42.3321	51.429
ENSMUSG00000037568	Vash2	ENSMUST00000047409.8,ENSMUST00000166139.6,ENSMUST00000192306.1	processed_transcript,protein_coding	0	0	1.39137	0	0	0	0	0	0.576852	0.372074
ENSMUSG00000066595	Mfsd7b	ENSMUST00000194589.1,ENSMUST00000192666.1,ENSMUST00000085635.5,ENSMUST00000191946.1,ENSMUST00000193399.1,ENSMUST00000194917.5	nonsense_mediated_decay,retained_intron,protein_coding	37.6746	26.1349	22.8943	31.0493	34.2009	28.6047	57.1389	21.8277	21.4323	31.8124
ENSMUSG00000026632	Tatdn3	ENSMUST00000156527.1,ENSMUST00000085633.11,ENSMUST00000156341.1,ENSMUST00000027945.5,ENSMUST00000153757.1,ENSMUST00000110891.7,ENSMUST00000110893.9,ENSMUST00000143876.7,ENSMUST00000124497.1	retained_intron,protein_coding	5.76268	6.43357	3.8368	1.82899	4.68092	5.20655	10.8348	4.34096	2.12992	4.34087
ENSMUSG00000062510	Nsl1	ENSMUST00000076952.11,ENSMUST00000139340.7,ENSMUST00000078259.7	protein_coding	4.57539	7.44692	6.91467	14.6319	4.07693	8.31166	18.6314	7.08478	6.43412	8.20631
ENSMUSG00000026630	Batf3	ENSMUST00000194833.5,ENSMUST00000192268.1,ENSMUST00000027943.5,ENSMUST00000191621.1,ENSMUST00000193771.5	processed_transcript,retained_intron,protein_coding	61.5362	34.5716	25.7614	50.8634	51.7921	36.5399	56.9192	32.7825	29.0201	35.223
ENSMUSG00000091017	Fam71a	ENSMUST00000171798.1	protein_coding	0	1.17831	0	0	0.301995	0	0	0	0.621225	0.413416
ENSMUSG00000026628	Atf3	ENSMUST00000195117.1,ENSMUST00000027941.13,ENSMUST00000131854.1	processed_transcript,protein_coding	238.905	261.585	48.1076	341.063	488.703	268.906	1820.43	352.417	391.239	1303.11
ENSMUSG00000073478	D730003I15Rik	ENSMUST00000194375.1,ENSMUST00000139056.2	lincRNA	0	3.06361	6.87251	2.00318	2.94445	2.1328	5.27098	3.09191	2.04117	2.81123
ENSMUSG00000103174	Gm37168	ENSMUST00000192965.1	lincRNA	0.926662	1.08405	0	3.74508	0.528491	0	0	0.716669	1.37557	2.58385
ENSMUSG00000037499	Nenf	ENSMUST00000046770.9	protein_coding	25.7438	15.9543	16.4856	7.70789	10.3433	10.6797	19.2903	8.82526	11.5814	11.6997
ENSMUSG00000026627	Tmem206	ENSMUST00000027940.5	protein_coding	25.0778	17.4861	17.7926	42.8071	55.6426	15.0237	45.6818	26.1482	28.2658	30.0967
ENSMUSG00000026626	Ppp2r5a	ENSMUST00000192334.1,ENSMUST00000194953.1,ENSMUST00000195859.1,ENSMUST00000195605.5,ENSMUST00000191925.1,ENSMUST00000067976.8,ENSMUST00000191920.1,ENSMUST00000194832.1	nonsense_mediated_decay,processed_transcript,retained_intron,protein_coding	166.278	180.894	206.26	167.309	180.064	184.268	213.292	194.176	184.726	200.796
ENSMUSG00000103433	Gm2272	ENSMUST00000194903.1	processed_pseudogene	0	0.0471324	0	0.0435474	0	0	0	0	0	0
ENSMUSG00000103114	Gm32200	ENSMUST00000192778.1	lincRNA	0	0	0	0.522569	0	0	0	0.737145	2.21866	0
ENSMUSG00000037474	Dtl	ENSMUST00000195650.5,ENSMUST00000193977.5,ENSMUST00000192014.1,ENSMUST00000195765.5,ENSMUST00000027933.10,ENSMUST00000194064.1	nonsense_mediated_decay,processed_transcript,retained_intron,protein_coding	17.6645	5.46736	8.0109	8.57884	9.73934	7.15117	5.41739	13.3096	10.9602	19.2859
ENSMUSG00000037461	Ints7	ENSMUST00000194877.5,ENSMUST00000193961.5,ENSMUST00000045450.6,ENSMUST00000192681.1,ENSMUST00000194785.1,ENSMUST00000193569.5	nonsense_mediated_decay,retained_intron,protein_coding	30.9274	50.0782	41.994	32.6605	42.5813	49.3054	42.3142	56.6987	50.9405	48.163
ENSMUSG00000026623	Lpgat1	ENSMUST00000110856.7,ENSMUST00000133076.6,ENSMUST00000130876.1,ENSMUST00000138494.1,ENSMUST00000110855.7	retained_intron,protein_coding	36.69	40.2511	41.8675	45.8554	46.5827	39.4255	50.5135	26.5577	37.1848	57.4028
ENSMUSG00000026622	Nek2	ENSMUST00000126446.7,ENSMUST00000027931.7,ENSMUST00000136733.1,ENSMUST00000150839.1	processed_transcript,retained_intron,protein_coding	8.48475	1.7439	10.7093	5.31278	4.52992	4.06174	12.4088	7.14621	6.52287	33.094
ENSMUSG00000037434	Slc30a1	ENSMUST00000044954.6,ENSMUST00000161756.1	protein_coding	18.9097	15.6244	21.9667	14.7626	19.6297	19.5559	17.2771	14.5586	20.3673	22.6139
ENSMUSG00000049353	Rd3	ENSMUST00000181512.7,ENSMUST00000180463.2,ENSMUST00000175680.2,ENSMUST00000192547.1	retained_intron,protein_coding	0	0.754119	2.27678	0	0	1.03504	0	0.593811	1.95242	0
ENSMUSG00000102915	Gm32460	ENSMUST00000195647.1	processed_pseudogene	0	0	0	0	0	0.0156824	0	0	0	0.0206708
ENSMUSG00000026637	Traf5	ENSMUST00000193355.1,ENSMUST00000194408.1,ENSMUST00000085573.11,ENSMUST00000192628.1,ENSMUST00000195815.1	retained_intron,protein_coding	26.8442	47.3681	46.421	42.4152	58.5115	64.6271	27.087	71.1959	80.0049	53.9094
ENSMUSG00000103653	Gstp-ps	ENSMUST00000195526.1	processed_pseudogene	3.79352	1.69677	0.674602	0.653211	0.905985	1.66233	2.19624	0.102381	1.55306	1.46763
ENSMUSG00000037395	Rcor3	ENSMUST00000194362.1,ENSMUST00000194750.5,ENSMUST00000192866.5,ENSMUST00000193144.1,ENSMUST00000192491.5,ENSMUST00000192158.5,ENSMUST00000194493.1,ENSMUST00000073279.12,ENSMUST00000193322.1,ENSMUST00000110849.9,ENSMUST00000193664.1,ENSMUST00000194395.5,ENSMUST00000192222.5,ENSMUST00000192128.5	nonsense_mediated_decay,processed_transcript,retained_intron,protein_coding	8.77433	22.2936	12.185	11.932	18.2707	21.2496	18.8877	12.3881	26.3577	15.2344
ENSMUSG00000058248	Kcnh1	ENSMUST00000151152.2,ENSMUST00000078470.11,ENSMUST00000110844.2	protein_coding	0	0	0	0	0	0.423424	0	0	0	0
ENSMUSG00000037375	Hhat	ENSMUST00000192946.1,ENSMUST00000128619.7,ENSMUST00000154755.6,ENSMUST00000154203.2,ENSMUST00000123721.1,ENSMUST00000044190.11	processed_transcript,protein_coding	0	1.31971	1.05407	2.26446	2.18946	2.03871	2.08643	3.48096	3.59423	0.930186
ENSMUSG00000016262	Sertad4	ENSMUST00000155579.7,ENSMUST00000155503.2,ENSMUST00000016406.13,ENSMUST00000125391.1	processed_transcript,protein_coding	0	0	0	0	0	0	0	0	0	0.51677
ENSMUSG00000102162	Gm2367	ENSMUST00000192374.1	processed_pseudogene	0.0868746	0.0471324	0	0.0870948	0	0.0940943	0	0.0614287	0.0443732	0.0826832
ENSMUSG00000016200	Syt14	ENSMUST00000016344.8,ENSMUST00000195354.5,ENSMUST00000195530.5,ENSMUST00000191907.1,ENSMUST00000215093.1	nonsense_mediated_decay,retained_intron,protein_coding	0	0	0	0	0	0	0	0.430001	0	0
ENSMUSG00000102442	Gm37103	ENSMUST00000191830.1	processed_pseudogene	0.0579164	0.0471324	0.0421626	0.0435474	0	0.0470471	0	0.081905	0.0443732	0
ENSMUSG00000016181	Diexf	ENSMUST00000085555.6,ENSMUST00000193070.1,ENSMUST00000195291.5,ENSMUST00000194412.1,ENSMUST00000194124.1,ENSMUST00000194335.5,ENSMUST00000195848.1,ENSMUST00000191928.1,ENSMUST00000193460.5	nonsense_mediated_decay,processed_transcript,retained_intron,protein_coding	15.3189	13.6448	32.676	21.3818	19.7807	23.5706	21.0473	24.2439	20.4561	17.9216
ENSMUSG00000026638	Irf6	ENSMUST00000076521.6,ENSMUST00000193772.1,ENSMUST00000138826.7,ENSMUST00000140066.2	retained_intron,protein_coding	7.50017	5.82085	11.7212	8.05627	3.77494	4.73608	7.54043	9.46003	5.01418	6.57331
ENSMUSG00000079144	A130010J15Rik	ENSMUST00000192189.1,ENSMUST00000193307.1,ENSMUST00000160077.1,ENSMUST00000161235.2,ENSMUST00000160822.2,ENSMUST00000110831.3,ENSMUST00000178744.1,ENSMUST00000191613.1	protein_coding	9.52725	6.43357	20.6175	6.57566	10.0413	8.02938	9.59025	9.3986	8.43091	8.28899
ENSMUSG00000037318	Traf3ip3	ENSMUST00000162480.2,ENSMUST00000159805.7,ENSMUST00000162905.1,ENSMUST00000160332.7,ENSMUST00000194278.5,ENSMUST00000161145.7,ENSMUST00000192020.5,ENSMUST00000043550.10,ENSMUST00000161151.2,ENSMUST00000161403.7,ENSMUST00000160302.3,ENSMUST00000161367.1,ENSMUST00000159666.1	nonsense_mediated_decay,processed_transcript,retained_intron,protein_coding	32.3463	68.2242	64.1715	46.0296	50.8861	54.7786	46.7067	69.824	49.4762	49.92
ENSMUSG00000026639	Lamb3	ENSMUST00000159955.1,ENSMUST00000194407.1,ENSMUST00000161526.2,ENSMUST00000193128.1,ENSMUST00000192322.5,ENSMUST00000194677.5,ENSMUST00000016315.15,ENSMUST00000162977.1,ENSMUST00000162180.2	processed_transcript,retained_intron,protein_coding	1.9402	9.80354	3.92112	2.96122	9.13535	13.675	6.88155	11.4667	2.66239	7.54484
ENSMUSG00000016194	Hsd11b1	ENSMUST00000161737.7,ENSMUST00000162842.2,ENSMUST00000191977.1,ENSMUST00000016338.14,ENSMUST00000161406.1,ENSMUST00000159644.3,ENSMUST00000160929.7	processed_transcript,retained_intron,protein_coding	37.8194	27.054	19.3526	18.2028	8.98435	15.1805	30.7108	18.961	13.6226	10.8728
ENSMUSG00000009633	G0s2	ENSMUST00000009777.3	protein_coding	32.6938	62.4269	2.52976	114.878	111.436	24.8879	90.3021	8.39526	10.8271	66.2499
ENSMUSG00000026640	Plxna2	ENSMUST00000124785.1,ENSMUST00000194398.1,ENSMUST00000135664.1,ENSMUST00000125381.1,ENSMUST00000027952.11	nonsense_mediated_decay,processed_transcript,retained_intron,protein_coding	0	0.87195	1.09623	0	3.47294	1.64665	0	0	0	1.11622
ENSMUSG00000016494	Cd34	ENSMUST00000195092.1,ENSMUST00000194036.1,ENSMUST00000194458.1,ENSMUST00000016638.7,ENSMUST00000110815.8	nonsense_mediated_decay,retained_intron,protein_coding	17.2012	4.85464	8.55901	7.01113	10.7963	9.86422	16.6914	3.68572	3.41674	10.6868
ENSMUSG00000096929	A330023F24Rik	ENSMUST00000181947.7,ENSMUST00000181226.7,ENSMUST00000194584.1,ENSMUST00000181273.6	lincRNA,retained_intron	0	1.57894	0.505951	1.26287	3.39744	1.66233	0.658872	2.29334	0.621225	1.15756
ENSMUSG00000104077	Gm37027	ENSMUST00000194642.1	lincRNA	0	0	0	0	0	0	0	0	0	0.640795
ENSMUSG00000016493	Cd46	ENSMUST00000161772.7,ENSMUST00000162951.1,ENSMUST00000159563.7,ENSMUST00000162650.7	nonsense_mediated_decay,retained_intron,protein_coding	0	0.518457	1.39137	1.69835	1.28348	1.72506	1.46416	1.88381	1.41994	2.23245
ENSMUSG00000016481	Cr1l	ENSMUST00000075451.11,ENSMUST00000192405.1,ENSMUST00000193829.1,ENSMUST00000193094.5,ENSMUST00000191775.1,ENSMUST00000194062.1,ENSMUST00000193719.1,ENSMUST00000194732.1,ENSMUST00000195586.1,ENSMUST00000194111.5	nonsense_mediated_decay,retained_intron,protein_coding	124.607	98.2711	115.02	82.8707	77.5372	93.8747	88.4719	91.2831	80.8924	75.0763
ENSMUSG00000026616	Cr2	ENSMUST00000210219.1,ENSMUST00000195722.1,ENSMUST00000193801.1,ENSMUST00000192604.5,ENSMUST00000195120.5,ENSMUST00000193356.1,ENSMUST00000043104.8,ENSMUST00000194149.5,ENSMUST00000193436.1,ENSMUST00000082321.8,ENSMUST00000195737.1,ENSMUST00000195347.5	nonsense_mediated_decay,processed_transcript,retained_intron,protein_coding	1.91124	39.9212	33.3928	12.89	47.9417	2.08576	1.28114	14.8453	59.7264	70.074
ENSMUSG00000050530	Fam171a1	ENSMUST00000091505.10,ENSMUST00000115099.8,ENSMUST00000062934.6,ENSMUST00000072955.11	protein_coding	0.95562	1.06048	0.632439	2.69994	2.86895	0	0	0.778097	1.3312	0
ENSMUSG00000026643	Nmt2	ENSMUST00000155761.1,ENSMUST00000102989.9,ENSMUST00000091504.4,ENSMUST00000081932.12	processed_transcript,protein_coding	10.0485	21.186	17.7083	17.2448	21.7436	20.3244	20.059	17.8143	34.3449	17.5495
ENSMUSG00000049950	Rpp38	ENSMUST00000062672.6	protein_coding	2.02707	0.777685	1.09623	1.69835	1.05698	3.5599	6.62533	4.11573	3.23925	4.19617
ENSMUSG00000026644	Acbd7	ENSMUST00000115089.1	protein_coding	0	0.68342	0	0	0	0	0	0	0	0
ENSMUSG00000026650	Meig1	ENSMUST00000115081.7,ENSMUST00000115083.7,ENSMUST00000064685.13,ENSMUST00000144584.1,ENSMUST00000115084.7,ENSMUST00000115082.9	protein_coding	0	0	1.22272	0	0	0.486154	0	0.552859	0	0
ENSMUSG00000026648	Dclre1c	ENSMUST00000115066.7,ENSMUST00000100463.9,ENSMUST00000061852.11,ENSMUST00000129657.1,ENSMUST00000152468.1,ENSMUST00000131433.1,ENSMUST00000132565.7,ENSMUST00000146027.7,ENSMUST00000102988.9	processed_transcript,retained_intron,protein_coding	12.4231	25.2865	20.2381	49.7311	42.5813	35.2854	31.333	25.8206	19.3024	17.8802
ENSMUSG00000026646	Suv39h2	ENSMUST00000127540.1,ENSMUST00000027956.8,ENSMUST00000100458.3,ENSMUST00000060618.12	nonsense_mediated_decay,protein_coding	0.63708	2.35662	3.66815	2.13382	4.98292	2.2269	3.29436	2.62096	3.63861	1.11622
ENSMUSG00000109865	Hspa14	ENSMUST00000129505.1,ENSMUST00000139485.1,ENSMUST00000027961.11,ENSMUST00000135157.1,ENSMUST00000156008.1,ENSMUST00000148167.1	retained_intron,protein_coding	39.47	39.5441	30.6944	32.0073	38.9573	41.4328	35.4693	42.2015	42.6427	53.9301
ENSMUSG00000051396	Gm45902	ENSMUST00000124331.7,ENSMUST00000140494.1	protein_coding	3.27228	6.41001	2.10813	10.5385	15.4772	5.44179	8.63855	6.36811	4.83668	7.42082
ENSMUSG00000039496	Cdnf	ENSMUST00000036350.2,ENSMUST00000140610.7,ENSMUST00000132566.1	processed_transcript,protein_coding	1.96916	0	4.68005	0	0.528491	0.32933	1.94001	0	1.3312	2.23245
ENSMUSG00000082580	Gm13182	ENSMUST00000122241.1	processed_pseudogene	0.115833	0.0235662	0.0843252	0	0	0.360695	0	0.0409525	0.0443732	0.0413416
ENSMUSG00000026655	Fam107b	ENSMUST00000176254.1,ENSMUST00000115055.8,ENSMUST00000115053.8,ENSMUST00000115054.8,ENSMUST00000177125.1,ENSMUST00000177037.1,ENSMUST00000115052.8,ENSMUST00000027965.10	nonsense_mediated_decay,protein_coding	145.544	367.562	183.281	328.565	358.921	239.282	245.283	338.759	418.04	478.736
ENSMUSG00000081070	Gm13181	ENSMUST00000120117.1	processed_pseudogene	0.0579164	0.141397	0	0.0870948	0	0.0313648	0.036604	0.0204762	0.0443732	0.0826832
ENSMUSG00000026657	Frmd4a	ENSMUST00000115039.7,ENSMUST00000123919.2,ENSMUST00000138735.1,ENSMUST00000176803.7,ENSMUST00000142452.1,ENSMUST00000177457.7,ENSMUST00000137809.1,ENSMUST00000153160.7,ENSMUST00000132710.2,ENSMUST00000176828.7,ENSMUST00000091497.10,ENSMUST00000175944.7,ENSMUST00000176864.2,ENSMUST00000175669.7,ENSMUST00000075767.13,ENSMUST00000141746.2,ENSMUST00000115037.8,ENSMUST00000176962.1,ENSMUST00000147156.8	nonsense_mediated_decay,processed_transcript,retained_intron,protein_coding	31.8251	47.5566	52.8719	55.4794	49.1497	64.3605	65.1917	31.7791	26.5796	42.3338
ENSMUSG00000039449	Prpf18	ENSMUST00000192470.1,ENSMUST00000152362.6,ENSMUST00000035721.13,ENSMUST00000140818.7,ENSMUST00000153881.7,ENSMUST00000144650.1	processed_transcript,protein_coding	48.2733	42.1599	41.6145	36.7975	25.5186	49.1956	45.1693	54.1392	42.5539	39.4192
ENSMUSG00000083378	Gm13196	ENSMUST00000118297.1	processed_pseudogene	0.231666	0.141397	0.0421626	0.17419	0.0754987	0.0627295	0.18302	0.737145	0	0.124025
ENSMUSG00000048186	Bend7	ENSMUST00000056914.6,ENSMUST00000184139.7,ENSMUST00000115022.7,ENSMUST00000138322.1	processed_transcript,protein_coding	0	0.730552	0	0	0	0.533201	0	1.35143	1.46432	0
ENSMUSG00000026662	Sephs1	ENSMUST00000027973.13,ENSMUST00000115019.1,ENSMUST00000140045.1,ENSMUST00000144565.1	processed_transcript,protein_coding	48.1575	30.4475	23.2738	23.6462	22.1966	27.946	19.693	15.5619	18.8586	25.239
ENSMUSG00000026664	Phyh	ENSMUST00000146933.1,ENSMUST00000128738.1,ENSMUST00000027975.7	processed_transcript,protein_coding	50.561	44.3987	32.5917	30.1783	32.3135	41.1349	53.149	50.863	46.8581	40.8662
ENSMUSG00000086670	Gm13194	ENSMUST00000142299.1	processed_pseudogene	0.0868746	0.0235662	0.0421626	0.566116	0	0.0470471	0	0.409525	0.0443732	0
ENSMUSG00000069188	Gm13192	ENSMUST00000101199.2	processed_pseudogene	2.80894	2.19166	2.57192	1.91609	3.85044	1.91325	3.6604	1.72	2.35178	2.52184
ENSMUSG00000026669	Mcm10	ENSMUST00000125349.7,ENSMUST00000125851.1,ENSMUST00000125201.1,ENSMUST00000027980.7,ENSMUST00000129443.7,ENSMUST00000139882.7,ENSMUST00000150091.7,ENSMUST00000151533.1,ENSMUST00000146257.1,ENSMUST00000102985.7	processed_transcript,retained_intron,protein_coding	8.22413	6.29218	5.94493	7.79498	3.54844	3.13648	5.63702	5.73335	5.54665	13.7668
ENSMUSG00000026672	Optn	ENSMUST00000145501.1,ENSMUST00000143809.1,ENSMUST00000027986.4,ENSMUST00000114996.7,ENSMUST00000125203.7	processed_transcript,protein_coding	3.27228	7.68258	6.66169	11.2352	7.39888	9.89558	4.64871	7.35097	6.61161	10.4801
ENSMUSG00000026676	Ccdc3	ENSMUST00000027988.7	protein_coding	2.46145	0	0	1.39352	0	0.0470471	1.20793	0	0	0
ENSMUSG00000081005	Gm13198	ENSMUST00000119322.1	processed_pseudogene	0	0.0471324	0	0.0435474	0	0.0313648	0	0	0	0.0206708
ENSMUSG00000039145	Camk1d	ENSMUST00000130470.1,ENSMUST00000155927.1,ENSMUST00000114987.3,ENSMUST00000044009.13	processed_transcript,protein_coding	89.7994	97.5877	97.9438	88.9673	102.754	120.597	92.718	89.1945	91.6307	106.537
ENSMUSG00000082013	Gm13216	ENSMUST00000117145.1	processed_pseudogene	0.202707	0.0942648	0.0843252	0.0870948	0	0.0313648	1.06152	0.102381	1.37557	0.186037
ENSMUSG00000039128	Cdc123	ENSMUST00000152519.7,ENSMUST00000124287.7,ENSMUST00000130142.1,ENSMUST00000138312.7,ENSMUST00000124662.1,ENSMUST00000043864.8,ENSMUST00000128467.3,ENSMUST00000152998.1,ENSMUST00000150876.1	processed_transcript,retained_intron,protein_coding	50.0977	40.4867	38.2837	34.7508	41.0713	43.0952	64.3132	34.482	40.1134	38.6957
ENSMUSG00000025817	Nudt5	ENSMUST00000127116.6,ENSMUST00000194933.1,ENSMUST00000138549.7,ENSMUST00000179748.7,ENSMUST00000128604.1,ENSMUST00000026927.9	processed_transcript,retained_intron,protein_coding	37.6457	25.3572	17.2024	23.6898	16.8362	28.4792	37.995	31.7587	30.9281	28.3397
ENSMUSG00000056718	Gm13199	ENSMUST00000071016.2,ENSMUST00000142918.1	processed_transcript,protein_coding	0	0	0	0	1.35898	0	0	0	0.976211	0.330733
ENSMUSG00000025816	Sec61a2	ENSMUST00000194565.1,ENSMUST00000153240.1,ENSMUST00000148745.1,ENSMUST00000102981.9,ENSMUST00000193792.5,ENSMUST00000124985.1,ENSMUST00000132469.7,ENSMUST00000132908.3,ENSMUST00000124859.1,ENSMUST00000026926.4	processed_transcript,retained_intron,protein_coding	2.43249	3.53493	2.02381	3.57089	5.20941	3.37171	1.94001	4.07477	6.56724	6.40795
ENSMUSG00000025815	Dhtkd1	ENSMUST00000151649.1,ENSMUST00000127609.1,ENSMUST00000095147.8,ENSMUST00000155977.1,ENSMUST00000026924.6	processed_transcript,protein_coding	1.82437	2.47445	0.843252	0	0.528491	1.9603	2.7087	2.9281	2.57365	1.86037
ENSMUSG00000043241	Upf2	ENSMUST00000060092.12,ENSMUST00000144901.1,ENSMUST00000128200.1	processed_transcript,protein_coding	22.7611	45.1764	68.7251	46.9876	52.0941	43.7382	38.544	41.3825	42.4652	42.3545
ENSMUSG00000045319	Proser2	ENSMUST00000194054.1,ENSMUST00000126551.1,ENSMUST00000114942.8,ENSMUST00000054254.11	processed_transcript,protein_coding	7.50017	0.989781	3.8368	1.26287	1.13248	3.30898	2.30605	0.675716	5.6354	3.86544
ENSMUSG00000082332	Gm13384	ENSMUST00000117166.2	processed_pseudogene	0	0	0	0	0	0	0.036604	0	0	0.0413416
ENSMUSG00000039063	Echdc3	ENSMUST00000114941.2,ENSMUST00000132810.1,ENSMUST00000042658.4	processed_transcript,retained_intron,protein_coding	0	0.612721	0.16865	0.914495	0	0.548883	3.33096	0	0	0.475428
ENSMUSG00000087485	Gm13383	ENSMUST00000131190.1	lincRNA	0	0	0	0	0	0	0	0	0.576852	0
ENSMUSG00000039046	Usp6nl	ENSMUST00000132391.1,ENSMUST00000150515.1,ENSMUST00000042503.8,ENSMUST00000114937.7	processed_transcript,protein_coding	10.1933	37.211	34.3625	33.8363	35.8619	21.281	21.1937	24.6944	34.833	52.1524
ENSMUSG00000086109	Gm13391	ENSMUST00000147685.1,ENSMUST00000128589.2	lincRNA	0	0.447758	2.36111	1.52416	4.68092	2.60327	5.41739	1.6381	3.32799	2.4805
ENSMUSG00000002107	Celf2	ENSMUST00000002176.12,ENSMUST00000142941.7,ENSMUST00000183984.7,ENSMUST00000123142.2,ENSMUST00000148321.8,ENSMUST00000182706.7,ENSMUST00000126742.1,ENSMUST00000182749.1,ENSMUST00000114923.2,ENSMUST00000137733.8,ENSMUST00000114927.8,ENSMUST00000182404.7,ENSMUST00000170438.7,ENSMUST00000182879.7,ENSMUST00000183091.7,ENSMUST00000114924.9,ENSMUST00000182657.1,ENSMUST00000183209.7,ENSMUST00000182523.1…	nonsense_mediated_decay,processed_transcript,retained_intron,protein_coding	133.034	193.879	123.241	212.99	209.735	192.015	106.81	194.402	194.754	172.643
ENSMUSG00000075538	Gm10855	ENSMUST00000100426.2	sense_intronic	0	0	0	0	0.0754987	0	0	0	0	0
ENSMUSG00000082953	Gm13217	ENSMUST00000120466.1	unprocessed_pseudogene	0.0289582	0.0235662	0	0	0.150997	0.0313648	0.146416	0.0614287	0.0443732	0.227379
ENSMUSG00000085580	1700061F12Rik	ENSMUST00000132414.1	lincRNA	0	11.7124	0.843252	4.70312	2.94445	0	0	0	0	0
ENSMUSG00000015619	Gata3	ENSMUST00000153509.1,ENSMUST00000102976.3,ENSMUST00000142305.1,ENSMUST00000147533.1,ENSMUST00000130615.1,ENSMUST00000151456.1	processed_transcript,protein_coding	14.7687	305.607	68.0505	322.294	229.818	68.532	25.33	107.091	89.5896	45.8685
ENSMUSG00000025783	4930412O13Rik	ENSMUST00000114919.1,ENSMUST00000026889.1	protein_coding	0	3.86486	0	1.6548	0	0	0	0	0	0
ENSMUSG00000079602	9230102O04Rik	ENSMUST00000125091.1,ENSMUST00000114915.2	processed_transcript,protein_coding	0	0.542023	0.885415	1.13223	2.41596	0	0	0	0	0
ENSMUSG00000025782	Taf3	ENSMUST00000114909.1,ENSMUST00000026888.10,ENSMUST00000114907.1,ENSMUST00000129720.1,ENSMUST00000114906.1	processed_transcript,protein_coding	12.2204	27.926	27.7852	29.7864	37.9759	24.3391	25.33	29.5677	28.1326	36.1946
ENSMUSG00000025781	Atp5c1	ENSMUST00000026887.13,ENSMUST00000139810.7,ENSMUST00000130067.1,ENSMUST00000153554.7,ENSMUST00000114897.8,ENSMUST00000114896.7,ENSMUST00000145530.7	protein_coding	202.563	182.285	191.334	142.879	151.299	180.755	203.628	190.613	160.942	188.022
ENSMUSG00000037262	Kin	ENSMUST00000142599.1,ENSMUST00000142773.1,ENSMUST00000042512.7	processed_transcript,protein_coding	11.5254	22.2229	9.06496	24.1253	14.2693	13.9416	10.542	24.2644	19.7461	17.6942
ENSMUSG00000025780	Itih5	ENSMUST00000026886.7	protein_coding	24.1511	17.6982	54.2633	9.88526	14.3448	53.916	37.3727	28.0729	34.5667	13.6634
ENSMUSG00000061186	Sfmbt2	ENSMUST00000126531.7,ENSMUST00000114861.7,ENSMUST00000114862.7,ENSMUST00000116594.8,ENSMUST00000114864.8,ENSMUST00000041105.6,ENSMUST00000145398.7	processed_transcript,protein_coding	1.5927	1.4611	2.06597	2.52575	2.03847	0.784119	1.13472	0	0.488106	0.24805
ENSMUSG00000081693	Gm13297	ENSMUST00000120205.2	processed_pseudogene	0	0	0	0	0	0	0	0	0	0.0206708
ENSMUSG00000083900	Gm13294	ENSMUST00000121757.2	processed_pseudogene	0.0579164	0	0	0.0435474	0	0.0313648	0.109812	0.0204762	0.0443732	0.0413416
ENSMUSG00000026778	Prkcq	ENSMUST00000114853.7,ENSMUST00000195207.5,ENSMUST00000195628.1,ENSMUST00000192461.1,ENSMUST00000102970.4,ENSMUST00000028118.8	processed_transcript,retained_intron,protein_coding	21.1395	48.1693	32.0858	40.6733	48.2437	34.8306	10.9446	44.843	53.9135	39.5019
ENSMUSG00000086006	Gm13293	ENSMUST00000131188.2	lincRNA	0	0	0	0	0	0.580248	0	0	0.754345	0
ENSMUSG00000082424	Gm13292	ENSMUST00000120014.2	processed_pseudogene	0.31854	0.0942648	0.16865	0.17419	0.150997	0.0784119	0.622268	1.00334	0.266239	0.186037
ENSMUSG00000082314	Gm13296	ENSMUST00000117854.2	processed_pseudogene	0	0	0	0	0	0.0313648	0	0	0	0
ENSMUSG00000026773	Pfkfb3	ENSMUST00000114845.9,ENSMUST00000144921.2,ENSMUST00000155167.7,ENSMUST00000191726.1,ENSMUST00000171188.8,ENSMUST00000179584.7,ENSMUST00000028114.12,ENSMUST00000183869.7,ENSMUST00000195779.5,ENSMUST00000170196.8,ENSMUST00000150086.6,ENSMUST00000100411.3,ENSMUST00000191668.5,ENSMUST00000140580.7,ENSMUST00000192949.5,ENSMUST00000192844.5,ENSMUST00000192827.5,ENSMUST00000114844.7,ENSMUST00000049849.1…	nonsense_mediated_decay,processed_transcript,retained_intron,protein_coding	65.5903	67.3522	55.4017	111.481	129.631	74.4286	111.166	88.1093	77.6088	107.86
ENSMUSG00000037197	Rbm17	ENSMUST00000150369.1,ENSMUST00000125808.1,ENSMUST00000131036.2,ENSMUST00000040314.11,ENSMUST00000156469.1,ENSMUST00000195047.1	retained_intron,protein_coding	78.4477	69.4025	81.5004	62.3599	58.285	67.6224	65.5578	80.2874	91.187	91.0342
ENSMUSG00000026770	Il2ra	ENSMUST00000028111.5,ENSMUST00000150890.2,ENSMUST00000195427.1	retained_intron,protein_coding	21.7476	82.5996	20.4067	61.0534	62.211	12.7027	5.01475	36.6115	56.6202	22.5105
ENSMUSG00000023206	Il15ra	ENSMUST00000139774.2,ENSMUST00000124448.1,ENSMUST00000078834.11,ENSMUST00000138856.1,ENSMUST00000114833.9,ENSMUST00000133975.1,ENSMUST00000138349.7,ENSMUST00000114832.2,ENSMUST00000130245.1,ENSMUST00000091456.11,ENSMUST00000148748.7,ENSMUST00000191662.5,ENSMUST00000114834.9,ENSMUST00000135341.7,ENSMUST00000126394.7,ENSMUST00000114831.8,ENSMUST00000123600.4,ENSMUST00000128156.8	processed_transcript,retained_intron,protein_coding	6.77622	14.6346	6.02926	14.6755	12.4573	16.7801	10.8714	19.3091	9.31838	2.81123
ENSMUSG00000058594	Fbxo18	ENSMUST00000123717.7,ENSMUST00000192171.1,ENSMUST00000139292.1,ENSMUST00000126543.7,ENSMUST00000123723.1,ENSMUST00000136633.1,ENSMUST00000151402.2,ENSMUST00000155604.1,ENSMUST00000071564.13,ENSMUST00000131893.1	processed_transcript,retained_intron,protein_coding	47.5783	43.7389	45.5356	50.1666	37.8249	45.1966	57.1755	45.1297	36.5635	44.4422
ENSMUSG00000047909	Ankrd16	ENSMUST00000145547.7,ENSMUST00000130186.1,ENSMUST00000156067.7,ENSMUST00000128774.2,ENSMUST00000148498.7,ENSMUST00000133664.7,ENSMUST00000194100.5,ENSMUST00000150213.7,ENSMUST00000142622.1,ENSMUST00000150320.2,ENSMUST00000056108.11,ENSMUST00000125024.7	nonsense_mediated_decay,retained_intron,protein_coding	0	10.8169	13.5764	21.5124	18.4217	15.1492	3.98984	15.8691	10.4277	7.93759
ENSMUSG00000080801	Gm13310	ENSMUST00000120962.2	processed_pseudogene	0.0289582	0.0471324	0	0	0	0.0156824	0	0	0	0.0206708
ENSMUSG00000026768	Itga8	ENSMUST00000141477.7,ENSMUST00000130548.2,ENSMUST00000172716.2,ENSMUST00000028106.10,ENSMUST00000129370.1,ENSMUST00000148055.1,ENSMUST00000172791.7	nonsense_mediated_decay,processed_transcript,retained_intron,protein_coding	3.06957	1.31971	2.61408	1.7419	0.301995	4.97131	2.81851	3.29668	7.05534	2.85257
ENSMUSG00000026767	Fam188a	ENSMUST00000151529.7,ENSMUST00000129348.1,ENSMUST00000194533.5,ENSMUST00000135397.7,ENSMUST00000154952.1,ENSMUST00000129993.2,ENSMUST00000137082.7,ENSMUST00000195084.5,ENSMUST00000124515.1,ENSMUST00000144645.7,ENSMUST00000129489.7,ENSMUST00000124603.7,ENSMUST00000195125.1,ENSMUST00000195758.1,ENSMUST00000153690.7,ENSMUST00000154899.6,ENSMUST00000155530.7,ENSMUST00000130225.6,ENSMUST00000130097.7,…	nonsense_mediated_decay,processed_transcript,retained_intron,protein_coding	20.9368	18.688	15.0942	24.1688	22.6496	19.1482	31.7723	24.3667	16.3294	17.1361
ENSMUSG00000083547	Gm13321	ENSMUST00000117101.2	processed_pseudogene	0	0	0	0.0435474	0	0.0156824	0	0	0.0443732	0
ENSMUSG00000026730	Pter	ENSMUST00000193742.5,ENSMUST00000028063.6,ENSMUST00000114796.8,ENSMUST00000150283.1,ENSMUST00000134794.7,ENSMUST00000154269.6,ENSMUST00000195521.1	processed_transcript,retained_intron,protein_coding	0	1.72033	0.463789	1.00159	4.45443	1.45846	1.68378	4.85287	2.04117	3.328
ENSMUSG00000049630	C1ql3	ENSMUST00000061545.6	protein_coding	0	0	0.758927	0	0	0	0	0	0	0
ENSMUSG00000026727	Rsu1	ENSMUST00000137670.2,ENSMUST00000134551.7,ENSMUST00000195538.1,ENSMUST00000131226.1,ENSMUST00000191959.5,ENSMUST00000114791.8,ENSMUST00000162223.7,ENSMUST00000129257.3,ENSMUST00000028059.8,ENSMUST00000161912.7	nonsense_mediated_decay,retained_intron,protein_coding	98.8343	69.4496	46.1681	53.3456	49.6027	50.8736	63.5812	46.2763	38.5603	49.5479
ENSMUSG00000086358	Gm13270	ENSMUST00000193685.1	retained_intron	0	0	0	0	1.50997	0	0	0	0	0
ENSMUSG00000026726	Cubn	ENSMUST00000148506.1,ENSMUST00000195447.1,ENSMUST00000091436.6	retained_intron,protein_coding	0.666038	0.306361	11.8055	3.3096	0.60399	3.84218	0	6.04049	3.32799	2.6872
ENSMUSG00000026723	Trdmt1	ENSMUST00000124488.6,ENSMUST00000028055.10,ENSMUST00000144957.2	nonsense_mediated_decay,processed_transcript,protein_coding	6.89205	6.03295	7.6736	2.04673	3.62394	5.7868	5.89325	5.48763	6.7891	6.57331
ENSMUSG00000026728	Vim	ENSMUST00000141365.2,ENSMUST00000155605.1,ENSMUST00000148248.2,ENSMUST00000191615.1,ENSMUST00000193675.1,ENSMUST00000028062.7	retained_intron,protein_coding	912.502	748.416	504.054	615.63	762.009	593.954	865.465	544.423	411.872	762.856
ENSMUSG00000003418	St8sia6	ENSMUST00000150781.1,ENSMUST00000003509.9	processed_transcript,protein_coding	77.6659	25.5929	75.2603	12.89	17.2137	26.66	61.0921	25.7182	17.838	46.3646
ENSMUSG00000063275	Hacd1	ENSMUST00000091429.11,ENSMUST00000131730.6,ENSMUST00000114753.7,ENSMUST00000074854.8	nonsense_mediated_decay,protein_coding	3.1854	1.956	0.463789	0	0.528491	0.878213	0.658872	0	0	0.76482
ENSMUSG00000086657	Stamos	ENSMUST00000194771.1	retained_intron	0	0	1.39137	1.26287	0	0	0	0	0	0
ENSMUSG00000026718	Stam	ENSMUST00000144944.7,ENSMUST00000156901.1,ENSMUST00000131734.2,ENSMUST00000102960.10,ENSMUST00000138989.1,ENSMUST00000193636.5,ENSMUST00000128777.6,ENSMUST00000140694.1,ENSMUST00000028050.13	nonsense_mediated_decay,processed_transcript,retained_intron,protein_coding	10.7724	11.8302	17.3288	13.0642	13.8918	20.7792	16.1424	14.8453	15.8412	11.741
ENSMUSG00000061531	Tmem236	ENSMUST00000077517.8	protein_coding	1.73749	0	3.07787	2.13382	0.679489	1.47414	0	0.470954	2.26303	0.392745
ENSMUSG00000026712	Mrc1	ENSMUST00000028045.3,ENSMUST00000146168.2	retained_intron,protein_coding	407.036	334.687	264.781	393.364	451.407	363.455	362.965	187.317	151.091	264.896
ENSMUSG00000036949	Slc39a12	ENSMUST00000133258.1,ENSMUST00000082290.7,ENSMUST00000114731.7	protein_coding	0	0.919082	0	0.958043	0	0	0	0	0	1.90171
ENSMUSG00000057914	Cacnb2	ENSMUST00000144423.1,ENSMUST00000193522.1,ENSMUST00000195841.1,ENSMUST00000156027.7,ENSMUST00000193452.1,ENSMUST00000114723.8,ENSMUST00000194921.5,ENSMUST00000193800.5,ENSMUST00000193730.1,ENSMUST00000193262.5,ENSMUST00000148676.7,ENSMUST00000137746.7,ENSMUST00000123719.6,ENSMUST00000114719.6,ENSMUST00000114718.7,ENSMUST00000191903.5	processed_transcript,retained_intron,protein_coding	0	0.824817	0	0	0	0	1.46416	0	0	0.227379
ENSMUSG00000070271	Gm13268	ENSMUST00000117485.2	processed_pseudogene	3.8804	3.58206	1.22272	1.52416	4.30343	3.5599	1.8668	2.4981	1.8193	2.43915
ENSMUSG00000082542	Gm13311	ENSMUST00000117863.2	processed_pseudogene	0	0	0	0.0435474	0	0.0156824	0	0	0	0
ENSMUSG00000083305	Gm13315	ENSMUST00000120376.2	processed_pseudogene	0	0.0235662	0	0	0	0	0	0	0	0
ENSMUSG00000085281	Gm13316	ENSMUST00000140537.1	processed_pseudogene	0	0.0235662	0	0	0	0	0	0.0204762	0.0887465	0
ENSMUSG00000026707	Nsun6	ENSMUST00000191911.1,ENSMUST00000195749.5,ENSMUST00000076435.8,ENSMUST00000194429.1,ENSMUST00000114713.1,ENSMUST00000028034.14,ENSMUST00000192769.1,ENSMUST00000114715.7	processed_transcript,retained_intron,protein_coding	10.3091	6.9756	5.186	7.35951	8.38036	8.75077	11.4571	8.39526	12.9126	6.1599
ENSMUSG00000017418	Arl5b	ENSMUST00000069870.9,ENSMUST00000193836.1,ENSMUST00000192653.1,ENSMUST00000128682.7,ENSMUST00000129509.2,ENSMUST00000017562.12,ENSMUST00000193883.1	nonsense_mediated_decay,retained_intron,protein_coding	15.0872	19.56	12.4801	38.2346	50.2067	13.7064	21.8892	31.7996	37.8947	40.1014
ENSMUSG00000083860	Gm13313	ENSMUST00000118938.2	processed_pseudogene	0	0.0471324	0	0	0.679489	0.642978	0	0.552859	0	0
ENSMUSG00000082632	Gm13365	ENSMUST00000121188.2	processed_pseudogene	0.115833	0	0.0421626	0	0	0	0	0.0204762	0	0
ENSMUSG00000075520	Malrd1	ENSMUST00000146205.2	protein_coding	1.47687	0	1.98164	1.30642	0	1.19186	0	2.15001	1.95242	0.620124
ENSMUSG00000081245	Gm6587	ENSMUST00000120219.2	processed_pseudogene	0	0	0	0	0	0	0	0	0.754345	0
ENSMUSG00000026748	Plxdc2	ENSMUST00000114702.1,ENSMUST00000126173.1,ENSMUST00000114703.9,ENSMUST00000028081.12	processed_transcript,protein_coding	65.1849	70.84	57.5941	84.7432	80.4062	56.8643	58.2004	31.9225	36.4304	41.3623
ENSMUSG00000053702	Nebl	ENSMUST00000130725.1,ENSMUST00000150194.7,ENSMUST00000145545.1,ENSMUST00000137253.7,ENSMUST00000132418.7,ENSMUST00000028080.11,ENSMUST00000124270.7,ENSMUST00000177966.1,ENSMUST00000131957.7,ENSMUST00000138241.1,ENSMUST00000124611.1,ENSMUST00000127912.1,ENSMUST00000145492.1	processed_transcript,protein_coding	11.2647	12.4901	16.4013	7.22887	11.4758	16.8429	5.82004	15.3777	8.65278	4.05148
ENSMUSG00000054057	A930004D18Rik	ENSMUST00000135980.1,ENSMUST00000066163.2,ENSMUST00000151857.1	processed_transcript,protein_coding	1.9402	0	0	0	0	0	0	0	0	0
ENSMUSG00000054074	Skida1	ENSMUST00000173604.1,ENSMUST00000152908.1,ENSMUST00000142856.1,ENSMUST00000066885.5,ENSMUST00000091420.5	processed_transcript,protein_coding	3.04061	1.72033	0.590277	2.74349	0	0	2.37926	0	0	0.434087
ENSMUSG00000086340	1810059C17Rik	ENSMUST00000125173.1	processed_transcript	0	0	0.674602	0	0	0.125459	0	0	0	0
ENSMUSG00000026743	Mllt10	ENSMUST00000149786.1,ENSMUST00000133649.7,ENSMUST00000155352.1,ENSMUST00000114680.8,ENSMUST00000148229.7,ENSMUST00000028076.14,ENSMUST00000153279.1,ENSMUST00000154041.7,ENSMUST00000114669.1,ENSMUST00000150422.7,ENSMUST00000114671.7	processed_transcript,protein_coding	31.159	57.5958	40.2653	47.2489	70.2893	44.538	39.3127	52.4192	57.6852	55.2531
ENSMUSG00000026740	Dnajc1	ENSMUST00000163130.7,ENSMUST00000091418.11,ENSMUST00000168723.1,ENSMUST00000166495.7,ENSMUST00000028072.12,ENSMUST00000148401.7,ENSMUST00000172210.1,ENSMUST00000164835.1,ENSMUST00000153055.2,ENSMUST00000164606.1,ENSMUST00000165793.1	nonsense_mediated_decay,processed_transcript,retained_intron,protein_coding	37.9931	47.0146	56.2449	46.6828	42.7323	60.5497	40.7403	64.8073	51.118	34.6443
ENSMUSG00000086882	Gm13352	ENSMUST00000117515.1	processed_pseudogene	0	0.0235662	0	0.0435474	0	0	0.073208	0	0	0.0206708
ENSMUSG00000051154	Commd3	ENSMUST00000061158.4,ENSMUST00000150590.1,ENSMUST00000133828.7,ENSMUST00000137817.7,ENSMUST00000137317.7,ENSMUST00000151230.1,ENSMUST00000151974.7,ENSMUST00000130537.7,ENSMUST00000171845.7,ENSMUST00000154519.1,ENSMUST00000133685.7,ENSMUST00000131369.1	processed_transcript,protein_coding	49.6633	59.8582	54.6428	49.2086	28.312	49.619	55.0524	58.3983	42.1102	45.2277
ENSMUSG00000026739	Bmi1	ENSMUST00000147365.1,ENSMUST00000132014.1,ENSMUST00000051929.12,ENSMUST00000134734.7,ENSMUST00000150834.7,ENSMUST00000156284.7,ENSMUST00000028071.12	processed_transcript,protein_coding	45.6381	46.8732	41.5723	35.3605	32.4645	43.8636	22.3284	37.8401	30.1738	38.2617
ENSMUSG00000037708	Spag6	ENSMUST00000173763.1,ENSMUST00000095132.9,ENSMUST00000138017.1,ENSMUST00000137796.7	processed_transcript,protein_coding	1.70853	6.85777	8.26387	0.0435474	2.03847	0.407742	2.7453	3.25572	0	1.9844
ENSMUSG00000026737	Pip4k2a	ENSMUST00000152981.1,ENSMUST00000006912.11,ENSMUST00000148583.7	protein_coding	188.431	169.111	151.996	188.909	219.55	217.405	233.79	195.282	172.922	228.743
ENSMUSG00000026736	4930426L09Rik	ENSMUST00000028069.1	protein_coding	2.22978	0.966215	2.15029	3.09187	0.754987	1.44278	1.17133	0	0	1.44696
ENSMUSG00000037683	Armc3	ENSMUST00000114640.8,ENSMUST00000049255.6	protein_coding	1.44791	0.659854	0	0.566116	2.71795	0	0	0	1.28682	0.909515
ENSMUSG00000023094	Msrb2	ENSMUST00000126894.7,ENSMUST00000023856.8,ENSMUST00000153289.1,ENSMUST00000137812.7	processed_transcript,protein_coding	9.9037	3.44067	2.52976	0	4.98292	2.85419	4.68531	1.88381	3.46111	2.85257
ENSMUSG00000043415	Otud1	ENSMUST00000052168.5	protein_coding	16.4483	27.596	14.2931	13.5868	20.0827	12.4518	13.9095	16.5858	31.3275	40.2874
ENSMUSG00000083893	Gm13347	ENSMUST00000120298.1	processed_pseudogene	0.0289582	0	0	0.0435474	0	0	0	0.0409525	0.13312	0
ENSMUSG00000036617	Etl4	ENSMUST00000139531.1,ENSMUST00000114607.7,ENSMUST00000129278.7,ENSMUST00000131714.7,ENSMUST00000066509.9,ENSMUST00000146881.7,ENSMUST00000125556.1,ENSMUST00000114610.7,ENSMUST00000136870.1,ENSMUST00000114606.7,ENSMUST00000146488.7,ENSMUST00000125772.1,ENSMUST00000114608.2,ENSMUST00000114604.8,ENSMUST00000156587.1,ENSMUST00000045555.10,ENSMUST00000114627.7,ENSMUST00000114614.7,ENSMUST00000123383.1…	processed_transcript,retained_intron,protein_coding	2.75103	1.43754	20.1537	1.95963	6.1909	8.67236	9.22421	2.62096	4.3042	4.46489
ENSMUSG00000083777	Gm13361	ENSMUST00000119977.1	processed_pseudogene	0	0.0235662	0.0421626	0	0	0.0156824	0	0.0409525	0	0
ENSMUSG00000060795	Gm13363	ENSMUST00000122008.1	processed_pseudogene	0	1.08405	0	0.130642	0.830486	0.0156824	1.39095	0.839526	0.754345	1.9844
ENSMUSG00000081128	Gm13328	ENSMUST00000120816.1	processed_pseudogene	0	0.0706986	0.16865	0.17419	0.0754987	0.109777	0.109812	0.0614287	0.13312	0.124025
ENSMUSG00000036591	Arhgap21	ENSMUST00000127512.7,ENSMUST00000131542.1,ENSMUST00000156142.2,ENSMUST00000125783.2,ENSMUST00000173784.1,ENSMUST00000174825.1,ENSMUST00000140230.1,ENSMUST00000173566.1,ENSMUST00000143491.2,ENSMUST00000136241.8,ENSMUST00000114594.7,ENSMUST00000173654.1,ENSMUST00000131394.1,ENSMUST00000154230.8,ENSMUST00000174584.7,ENSMUST00000154657.1,ENSMUST00000141298.8,ENSMUST00000173194.7	processed_transcript,retained_intron,protein_coding	11.062	14.8703	38.5366	13.7174	17.8932	17.8152	21.7428	10.0743	10.8714	16.1852
ENSMUSG00000026679	Enkur	ENSMUST00000027992.2,ENSMUST00000147793.1,ENSMUST00000156248.1	processed_transcript,protein_coding	0	0	0.548114	2.17737	0	0	1.75699	0	0.709972	0.434087
ENSMUSG00000048550	Thnsl1	ENSMUST00000102952.7,ENSMUST00000054591.9,ENSMUST00000102951.1,ENSMUST00000138914.7,ENSMUST00000138965.7	protein_coding	6.86309	7.18769	5.10168	1.95963	4.98292	4.07742	5.56381	5.63097	5.05855	3.78276
ENSMUSG00000084071	Gm13378	ENSMUST00000117483.1	processed_pseudogene	0	0	0	0	0	0	0.036604	0	0	0.0826832
ENSMUSG00000080846	Gm13379	ENSMUST00000118053.1	processed_pseudogene	0	0	0	0	0	0	0.036604	0	0	0
ENSMUSG00000081467	Gm13337	ENSMUST00000119183.1	processed_pseudogene	0	0	0.0843252	0	0	0.0156824	0	0	0	0
ENSMUSG00000082516	Gm13342	ENSMUST00000121055.1	processed_pseudogene	0.463331	0.306361	0	0.17419	0.150997	0.125459	0.036604	1.35143	0.0887465	0.165366
ENSMUSG00000083863	Gm13341	ENSMUST00000120780.1	unprocessed_pseudogene	18.9097	17.3447	18.5937	21.4253	26.8021	29.0124	18.485	22.9129	22.3197	15.2137
ENSMUSG00000083563	Gm13340	ENSMUST00000117219.1	unprocessed_pseudogene	118.468	85.1918	126.108	99.1139	96.1854	148.591	84.4454	115.281	128.86	69.0198
ENSMUSG00000082884	Gm13339	ENSMUST00000120651.1	unprocessed_pseudogene	4.95185	3.74703	5.35465	4.61602	5.51141	6.8532	3.47738	4.15668	3.41674	4.07215
ENSMUSG00000026786	Apbb1ip	ENSMUST00000131195.7,ENSMUST00000132993.1,ENSMUST00000014290.14,ENSMUST00000148315.7	processed_transcript,retained_intron,protein_coding	145.399	197.909	155.411	164.174	211.698	202.742	149.784	218.789	226.392	201.664
ENSMUSG00000026784	Pdss1	ENSMUST00000149229.1,ENSMUST00000139472.1,ENSMUST00000152170.7,ENSMUST00000135621.1,ENSMUST00000141215.1,ENSMUST00000148072.7,ENSMUST00000053729.13	nonsense_mediated_decay,processed_transcript,retained_intron,protein_coding	5.1256	0.706986	4.68005	5.26923	5.28491	1.05072	1.64718	2.31382	2.35178	6.26325
ENSMUSG00000058835	Abi1	ENSMUST00000149719.7,ENSMUST00000139038.7,ENSMUST00000078977.13,ENSMUST00000123948.7,ENSMUST00000178908.1,ENSMUST00000154162.1,ENSMUST00000148294.1,ENSMUST00000156344.7,ENSMUST00000140164.7,ENSMUST00000153931.7,ENSMUST00000135308.1,ENSMUST00000091394.12,ENSMUST00000114544.9,ENSMUST00000093171.12,ENSMUST00000126112.7	retained_intron,protein_coding	206.095	178.726	121.723	176.759	194.938	178.34	168.086	187.931	187.122	181.18
ENSMUSG00000083650	Gm13357	ENSMUST00000120528.1	processed_pseudogene	0	0	0	0	0.981484	0	0	0	0	0
ENSMUSG00000026781	Acbd5	ENSMUST00000114523.8,ENSMUST00000114529.8,ENSMUST00000155602.1,ENSMUST00000144088.1,ENSMUST00000114526.7,ENSMUST00000028121.13	protein_coding	30.6378	23.7312	46.8005	40.7168	37.7494	28.6517	33.4927	34.8915	34.1674	30.2621
ENSMUSG00000026779	Mastl	ENSMUST00000028119.6,ENSMUST00000136207.1	processed_transcript,protein_coding	0	2.45089	2.69841	1.7419	0	2.28963	0	2.10905	0.443732	2.99727
ENSMUSG00000026775	Yme1l1	ENSMUST00000149240.1,ENSMUST00000125004.7,ENSMUST00000134342.1,ENSMUST00000147750.1,ENSMUST00000028117.3,ENSMUST00000148616.1	processed_transcript,protein_coding	103.294	112.081	86.2226	70.3726	60.399	93.9375	76.7586	89.8293	87.9478	66.4773
ENSMUSG00000081648	Gm13423	ENSMUST00000117205.1	processed_pseudogene	0	0	0.885415	0	0	0	0	0	0	0
ENSMUSG00000026774	4931423N10Rik	ENSMUST00000028113.9,ENSMUST00000114505.1	protein_coding	0	0	0	0	0	0	0	0.696192	0	0
ENSMUSG00000084098	Gm13422	ENSMUST00000118834.1	processed_pseudogene	0.289582	0.730552	0.885415	1.00159	0.150997	0.203871	0.18302	0.225239	0.221866	0.24805
ENSMUSG00000026771	Spopl	ENSMUST00000028110.10,ENSMUST00000136290.1,ENSMUST00000195415.1,ENSMUST00000123843.2,ENSMUST00000132827.7,ENSMUST00000132484.6	nonsense_mediated_decay,retained_intron,protein_coding	11.4964	16.6142	5.81844	15.1109	20.0827	15.0708	16.1058	18.2239	16.285	16.3713
ENSMUSG00000081519	Gm13331	ENSMUST00000117500.1	processed_pseudogene	0.463331	0.801251	0.295138	0.304832	0.377494	0.752754	1.8302	0.675716	1.68618	0.475428
ENSMUSG00000083373	Gm13392	ENSMUST00000117708.1	processed_pseudogene	0.115833	0.0235662	0	0.0870948	0	0.0156824	0	0.0409525	0.709972	0.0206708
ENSMUSG00000026986	Hnmt	ENSMUST00000114498.7,ENSMUST00000114497.1,ENSMUST00000051416.11	protein_coding	4.80706	5.53806	1.72867	1.26287	3.17095	2.77578	0.878496	2.66191	0.443732	1.94306
ENSMUSG00000083116	Gm13410	ENSMUST00000117058.1	processed_pseudogene	0.115833	0.164963	0.0421626	0.217737	0	0.235236	0.036604	0.081905	0.13312	0.0413416
ENSMUSG00000044103	Il1f9	ENSMUST00000057567.2	protein_coding	0	3.32284	0.96974	3.00477	6.1909	2.77578	9.33402	0	1.06496	4.38221
ENSMUSG00000083172	Gm13409	ENSMUST00000122072.1	unprocessed_pseudogene	0	0	0	0	0	0.423424	0	0	0	0
ENSMUSG00000085999	Gm13411	ENSMUST00000149429.1	lincRNA	0	1.01335	0	0	0	0	0	0	0	0
ENSMUSG00000026981	Il1rn	ENSMUST00000142093.6,ENSMUST00000114487.8,ENSMUST00000143423.1,ENSMUST00000114482.2,ENSMUST00000114485.8,ENSMUST00000114486.3	processed_transcript,retained_intron,protein_coding	98.2262	78.3341	35.7539	197.008	176.441	42.8913	150.589	45.2525	36.2086	81.6703
ENSMUSG00000026979	Psd4	ENSMUST00000102942.7,ENSMUST00000140547.1,ENSMUST00000132924.1,ENSMUST00000140303.1,ENSMUST00000133730.1,ENSMUST00000166388.1,ENSMUST00000056641.14,ENSMUST00000131930.1,ENSMUST00000127242.1,ENSMUST00000142522.7	nonsense_mediated_decay,processed_transcript,retained_intron,protein_coding	124.318	227.697	186.78	206.284	173.496	304.473	146.526	262.854	304.622	174.317
ENSMUSG00000026976	Pax8	ENSMUST00000153535.1,ENSMUST00000149294.7,ENSMUST00000152614.1,ENSMUST00000153601.7,ENSMUST00000028355.10,ENSMUST00000133746.1,ENSMUST00000149860.1,ENSMUST00000136228.9	processed_transcript,retained_intron,protein_coding	0	0	0.885415	0	0	0	0	0	0	0.454758
ENSMUSG00000082307	Gm13418	ENSMUST00000119097.1	processed_pseudogene	0	0	0	0	0.0754987	0.0156824	0	0	0	0
ENSMUSG00000084241	Gm13416	ENSMUST00000117264.1	processed_pseudogene	0.0289582	0.0235662	0	0.0435474	0.0754987	0.0156824	0	0.0204762	0	0
ENSMUSG00000004113	Cacna1b	ENSMUST00000125798.2,ENSMUST00000131861.1,ENSMUST00000102939.8,ENSMUST00000124183.1,ENSMUST00000114447.7,ENSMUST00000070864.13,ENSMUST00000133892.1,ENSMUST00000041342.11,ENSMUST00000100348.9,ENSMUST00000155356.3	nonsense_mediated_decay,protein_coding	0	0	0	0	0	0.548883	2.26945	0	0	0
ENSMUSG00000036893	Ehmt1	ENSMUST00000150379.1,ENSMUST00000102938.9,ENSMUST00000150836.7,ENSMUST00000139000.3,ENSMUST00000152161.7,ENSMUST00000144672.1,ENSMUST00000207383.1,ENSMUST00000114418.9,ENSMUST00000198923.4,ENSMUST00000147147.7,ENSMUST00000114432.8,ENSMUST00000138805.7,ENSMUST00000152636.3,ENSMUST00000200655.4,ENSMUST00000091348.10,ENSMUST00000134775.2,ENSMUST00000152325.7,ENSMUST00000046227.11	nonsense_mediated_decay,processed_transcript,retained_intron,protein_coding	25.628	44.4694	50.4687	57.6568	57.681	44.2557	42.1312	41.4849	51.7836	47.9149
ENSMUSG00000026972	Arrdc1	ENSMUST00000144963.7,ENSMUST00000152240.7,ENSMUST00000155525.7,ENSMUST00000129784.7,ENSMUST00000102935.9,ENSMUST00000142887.7,ENSMUST00000155953.7,ENSMUST00000156706.1,ENSMUST00000133396.1,ENSMUST00000028349.13,ENSMUST00000133934.1,ENSMUST00000132074.1	nonsense_mediated_decay,processed_transcript,retained_intron,protein_coding	46.8544	47.9572	26.6889	22.6446	49.2252	46.9844	38.6538	44.843	48.3668	56.1212
ENSMUSG00000026974	Zmynd19	ENSMUST00000148042.2,ENSMUST00000028350.8	protein_coding	18.3595	13.4563	19.3948	9.1885	10.9473	14.0357	11.1276	18.3672	9.27401	17.3635
ENSMUSG00000026975	Dph7	ENSMUST00000028351.8,ENSMUST00000146382.7,ENSMUST00000135339.7,ENSMUST00000126909.7,ENSMUST00000124383.1,ENSMUST00000153375.7,ENSMUST00000143253.7	nonsense_mediated_decay,retained_intron,protein_coding	9.70099	11.1939	11.2574	9.2756	11.7023	10.9149	9.51704	15.2753	15.0869	12.0924
ENSMUSG00000036850	Mrpl41	ENSMUST00000194392.1,ENSMUST00000045604.3	protein_coding	37.6167	25.7343	26.0143	18.1157	16.7607	29.6867	13.9827	22.6058	14.8207	19.3065
ENSMUSG00000036833	Pnpla7	ENSMUST00000141584.1,ENSMUST00000139643.7,ENSMUST00000153618.7,ENSMUST00000045295.13,ENSMUST00000138536.1,ENSMUST00000154359.1,ENSMUST00000152777.1,ENSMUST00000146153.1,ENSMUST00000132082.7,ENSMUST00000155601.1,ENSMUST00000137913.7,ENSMUST00000139031.1,ENSMUST00000142139.1,ENSMUST00000128517.1,ENSMUST00000145508.1	nonsense_mediated_decay,processed_transcript,retained_intron,protein_coding	66.9224	83.6365	99.6724	128.073	98.2994	92.7142	103.113	67.7969	93.45	107.426
ENSMUSG00000084383	Gm13370	ENSMUST00000121309.1	processed_pseudogene	0.0868746	0.0942648	0.0421626	1.04514	0.60399	0.203871	0	1.41286	0.0887465	0
ENSMUSG00000083796	Gm13369	ENSMUST00000119442.1	processed_pseudogene	0	0	0	0	0	0.0156824	0	0.0204762	0	0
ENSMUSG00000006476	Nsmf	ENSMUST00000114386.7,ENSMUST00000155909.1,ENSMUST00000074422.13,ENSMUST00000144520.7,ENSMUST00000141866.2,ENSMUST00000135328.1,ENSMUST00000152122.7,ENSMUST00000124309.1,ENSMUST00000100334.10,ENSMUST00000102931.10,ENSMUST00000140733.1,ENSMUST00000006646.14,ENSMUST00000134744.2,ENSMUST00000140737.7,ENSMUST00000114388.7,ENSMUST00000132172.7,ENSMUST00000152506.1,ENSMUST00000116574.9	nonsense_mediated_decay,retained_intron,protein_coding	11.2647	17.1091	16.6542	20.0318	24.6881	13.2516	12.3722	12.3677	7.18846	13.56
ENSMUSG00000036813	Entpd8	ENSMUST00000127384.1,ENSMUST00000114380.8,ENSMUST00000135004.1,ENSMUST00000114376.6,ENSMUST00000044078.9,ENSMUST00000149470.1,ENSMUST00000152326.7,ENSMUST00000150625.3	nonsense_mediated_decay,retained_intron,protein_coding	0	0	0.505951	0	0.754987	0.674342	0	2.08858	0.310613	0.640795
ENSMUSG00000036805	Noxa1	ENSMUST00000044018.7,ENSMUST00000114373.7	protein_coding	1.44791	0	1.09623	1.04514	1.43448	1.09777	0	0	0	0.51677
ENSMUSG00000087028	Gm13387	ENSMUST00000149619.1,ENSMUST00000123483.7,ENSMUST00000131147.1	lincRNA	0	0	0	0	0	0.59593	0	0.368572	0	0
ENSMUSG00000078202	Nrarp	ENSMUST00000104999.3	protein_coding	2.60624	6.8342	13.0283	6.96758	16.9117	9.97399	3.58719	4.68906	13.0457	4.46489
ENSMUSG00000059555	Tor4a	ENSMUST00000081869.6,ENSMUST00000137920.1,ENSMUST00000142857.1	protein_coding	121.422	93.0158	95.0767	93.4527	69.0813	143.18	99.3799	129.778	133.386	88.1403
ENSMUSG00000013465	Nelfb	ENSMUST00000140934.1,ENSMUST00000129140.1,ENSMUST00000147890.1,ENSMUST00000146729.1,ENSMUST00000059849.14,ENSMUST00000205741.1,ENSMUST00000124900.1,ENSMUST00000138199.7,ENSMUST00000128876.7	processed_transcript,retained_intron,protein_coding	56.6422	66.928	60.3769	61.576	55.4161	58.856	51.6483	64.6845	71.6184	65.3611
ENSMUSG00000036770	Stpg3	ENSMUST00000149509.1,ENSMUST00000043774.10,ENSMUST00000124661.7,ENSMUST00000155706.1,ENSMUST00000114363.1	processed_transcript,protein_coding	0	0	0.716765	0	0	0	0	0	0	0
ENSMUSG00000026969	Fam166a	ENSMUST00000139988.1,ENSMUST00000028346.3	processed_transcript,protein_coding	0	0	0	0	0	0	0	0.532382	0	0
ENSMUSG00000036752	Tubb4b	ENSMUST00000043584.4,ENSMUST00000145607.1	processed_transcript,protein_coding	185.506	146.158	145.039	121.41	149.638	125.584	158.752	159.981	163.16	129.234
ENSMUSG00000089953	Rnf224	ENSMUST00000205192.1,ENSMUST00000091318.4	protein_coding	0	0	0.843252	0	0	0	0	0	0	0
ENSMUSG00000044628	Rnf208	ENSMUST00000060818.1,ENSMUST00000154498.1,ENSMUST00000114355.1	protein_coding	1.62166	0	0	1.61125	1.58547	0.611613	0	2.17048	0.976211	0
ENSMUSG00000006471	Ndor1	ENSMUST00000137355.1,ENSMUST00000114349.8,ENSMUST00000141808.7,ENSMUST00000148589.8,ENSMUST00000147866.1,ENSMUST00000132128.2,ENSMUST00000129705.1,ENSMUST00000123472.1,ENSMUST00000100329.9,ENSMUST00000132591.1	nonsense_mediated_decay,processed_transcript,retained_intron,protein_coding	28.6107	32.9456	35.1215	23.385	42.2038	39.1903	18.9609	20.5172	20.8998	32.7632
ENSMUSG00000078201	Tmem203	ENSMUST00000104998.4	protein_coding	14.7108	8.81376	20.7018	7.88208	4.68092	9.86422	13.9827	8.47717	13.4895	18.0249
ENSMUSG00000048707	Tprn	ENSMUST00000155738.1,ENSMUST00000137361.1,ENSMUST00000114336.3,ENSMUST00000141509.1	processed_transcript,protein_coding	15.4347	16.9912	17.2024	28.3494	34.5784	21.4221	19.3635	23.3839	29.6413	15.2137
ENSMUSG00000026966	Ssna1	ENSMUST00000127176.1,ENSMUST00000028342.6,ENSMUST00000133697.1,ENSMUST00000141470.1	processed_transcript,protein_coding	32.7517	21.6338	28.7549	23.472	19.1012	22.0808	23.6096	20.5172	23.4291	22.6759
ENSMUSG00000026965	Anapc2	ENSMUST00000125885.1,ENSMUST00000129265.1,ENSMUST00000129300.1,ENSMUST00000028341.10	processed_transcript,protein_coding	92.4056	63.8409	87.9091	79.6482	75.6497	84.7005	94.4749	92.9007	72.1953	68.6684
ENSMUSG00000026961	Lrrc26	ENSMUST00000028337.6	protein_coding	0	0	0	0	0	0.862531	0	1.33096	0	0.0826832
ENSMUSG00000026959	Grin1	ENSMUST00000114312.1,ENSMUST00000155627.1,ENSMUST00000028335.12,ENSMUST00000114310.9,ENSMUST00000114317.9,ENSMUST00000114318.9,ENSMUST00000114314.9,ENSMUST00000144402.1,ENSMUST00000153551.1,ENSMUST00000114307.7,ENSMUST00000135426.1,ENSMUST00000127171.1,ENSMUST00000153465.1,ENSMUST00000114308.9	processed_transcript,protein_coding	0	1.10761	0	0	0	0	0	0	0	0
ENSMUSG00000097345	AA543186	ENSMUST00000180841.1	lincRNA	0	0.306361	0.379464	0	0	0.407742	0	0	1.24245	0
ENSMUSG00000036646	Man1b1	ENSMUST00000131826.1,ENSMUST00000149464.7,ENSMUST00000042390.4,ENSMUST00000136245.7,ENSMUST00000126210.1,ENSMUST00000152245.1	processed_transcript,protein_coding	174.589	124.595	272.708	126.418	116.042	114.34	290.746	118.762	95.8906	127.125
ENSMUSG00000026958	Dpp7	ENSMUST00000149953.1,ENSMUST00000133253.7,ENSMUST00000135473.1,ENSMUST00000028332.7,ENSMUST00000139971.7,ENSMUST00000131665.7,ENSMUST00000139108.7,ENSMUST00000150305.1,ENSMUST00000125248.1,ENSMUST00000144218.7	processed_transcript,protein_coding	18.3016	11.6181	24.623	12.3239	18.9502	18.1602	19.1439	11.1596	13.9776	21.9524
ENSMUSG00000026956	Uap1l1	ENSMUST00000102925.3,ENSMUST00000131025.1,ENSMUST00000151131.7,ENSMUST00000138985.7,ENSMUST00000152537.1,ENSMUST00000146226.1	processed_transcript,protein_coding	45.3485	23.8254	47.3065	38.1911	32.8419	35.2854	50.0011	41.4644	32.8806	50.23
ENSMUSG00000026955	Sapcd2	ENSMUST00000155310.1,ENSMUST00000129214.1,ENSMUST00000132539.1,ENSMUST00000100323.2,ENSMUST00000137171.1,ENSMUST00000114293.8,ENSMUST00000028329.12	processed_transcript,protein_coding	10.2222	1.08405	5.27033	0.827401	0.452992	0.454789	2.34266	2.82572	2.79551	4.79563
ENSMUSG00000015085	Entpd2	ENSMUST00000148859.1,ENSMUST00000028328.2,ENSMUST00000140590.1	processed_transcript,protein_coding	0	0.329927	0	0	0	0.705707	0	0.675716	0	0
ENSMUSG00000015094	Npdc1	ENSMUST00000136138.7,ENSMUST00000141567.7,ENSMUST00000071442.11,ENSMUST00000138651.1,ENSMUST00000132287.7,ENSMUST00000156824.1,ENSMUST00000055921.13,ENSMUST00000144413.1,ENSMUST00000128144.1,ENSMUST00000133409.1,ENSMUST00000124277.1,ENSMUST00000131185.7,ENSMUST00000154809.7,ENSMUST00000141106.7	processed_transcript,protein_coding	2.34561	0.777685	0.716765	1.00159	0.60399	1.56824	1.97662	2.35477	0	0
ENSMUSG00000036587	Fut7	ENSMUST00000142156.1,ENSMUST00000100320.4,ENSMUST00000041654.5,ENSMUST00000114278.8,ENSMUST00000134259.7	processed_transcript,protein_coding	0	1.17831	0	0	0	0	0	0.593811	0	0.640795
ENSMUSG00000026944	Abca2	ENSMUST00000125520.7,ENSMUST00000102919.3,ENSMUST00000144560.1,ENSMUST00000149385.7,ENSMUST00000141065.1,ENSMUST00000143075.1,ENSMUST00000150550.1	processed_transcript,protein_coding	25.9176	61.1307	53.926	34.7944	30.275	81.4386	28.0753	53.2792	53.0704	35.5331
ENSMUSG00000047617	BC029214	ENSMUST00000125710.7,ENSMUST00000138079.7,ENSMUST00000114261.8,ENSMUST00000123986.1,ENSMUST00000135915.7,ENSMUST00000132596.7,ENSMUST00000124172.1,ENSMUST00000133919.7,ENSMUST00000141613.7,ENSMUST00000128560.1,ENSMUST00000132561.7,ENSMUST00000130130.7,ENSMUST00000151239.1	processed_transcript,protein_coding	4.31477	9.12012	12.1007	6.92404	14.2693	15.7137	7.94307	16.8315	19.4355	27.2028
ENSMUSG00000015093	Clic3	ENSMUST00000102918.2,ENSMUST00000140022.7,ENSMUST00000132311.1,ENSMUST00000142006.7,ENSMUST00000114265.8,ENSMUST00000143862.1	processed_transcript,protein_coding	0	0	0	0	0	0	0	0	0	0.351404
ENSMUSG00000015083	C8g	ENSMUST00000015227.3,ENSMUST00000040042.10,ENSMUST00000154984.7,ENSMUST00000153139.7,ENSMUST00000149062.7,ENSMUST00000150580.1,ENSMUST00000133255.1	processed_transcript,protein_coding	0	0.117831	0.843252	0	0	0.642978	0	0.737145	0.266239	1.79836
ENSMUSG00000015095	Fbxw5	ENSMUST00000015239.9,ENSMUST00000142004.7,ENSMUST00000135511.1,ENSMUST00000126601.7,ENSMUST00000148845.1,ENSMUST00000129104.1,ENSMUST00000135456.1,ENSMUST00000124375.1,ENSMUST00000124258.7	processed_transcript,protein_coding	60.8991	52.0813	41.488	52.4311	38.4289	51.548	44.1078	56.924	46.6363	63.6867
ENSMUSG00000026942	Traf2	ENSMUST00000114234.1,ENSMUST00000151742.1,ENSMUST00000028311.12	retained_intron,protein_coding	31.6803	54.8621	37.9464	53.2585	52.4716	39.2059	42.8999	49.6754	59.6376	51.677
ENSMUSG00000083043	Gm13433	ENSMUST00000121701.1	processed_pseudogene	0.0579164	0	0	0.0435474	0	0.0156824	0.109812	0.0409525	0	0
ENSMUSG00000015092	Edf1	ENSMUST00000134689.7,ENSMUST00000144395.1,ENSMUST00000015236.3,ENSMUST00000142288.1,ENSMUST00000153008.7	processed_transcript,protein_coding	221.617	149.056	167.301	125.808	86.2951	126.51	210.583	133.874	105.52	132.252
ENSMUSG00000026941	Mamdc4	ENSMUST00000142811.1,ENSMUST00000135288.1,ENSMUST00000114223.7,ENSMUST00000152124.1,ENSMUST00000095117.9,ENSMUST00000152237.1	processed_transcript,protein_coding	0	0.824817	1.30704	1.52416	0	0.690025	0	0	1.64181	0
ENSMUSG00000036504	Phpt1	ENSMUST00000147096.1,ENSMUST00000039156.6	processed_transcript,protein_coding	0.0289582	0	1.56002	0.0435474	0	0.909578	0.036604	2.19096	0	0.392745
ENSMUSG00000029419	Gm996	ENSMUST00000188161.1,ENSMUST00000187017.1,ENSMUST00000114217.2,ENSMUST00000191602.1	protein_coding	0.0289582	0.447758	5.05951	2.74349	0	1.1605	1.17133	0	0	2.76989
ENSMUSG00000097872	Gm26702	ENSMUST00000181730.1	lincRNA	0	0	0.632439	0	0	0.580248	0	0	0	0
ENSMUSG00000015087	Rabl6	ENSMUST00000140785.1,ENSMUST00000128942.1,ENSMUST00000140778.1,ENSMUST00000140635.7,ENSMUST00000150206.7,ENSMUST00000135084.1,ENSMUST00000058137.8,ENSMUST00000143855.1,ENSMUST00000146012.7	processed_transcript,protein_coding	65.9668	61.2486	69.7791	53.0407	69.6853	68.877	91.6198	60.4459	55.5997	64.4516
ENSMUSG00000026939	Tmem141	ENSMUST00000136952.1,ENSMUST00000132348.7,ENSMUST00000128149.1,ENSMUST00000142087.1,ENSMUST00000155893.1,ENSMUST00000150165.7,ENSMUST00000028308.10	processed_transcript,protein_coding	13.0022	9.63858	9.3601	6.74985	3.09545	13.1105	13.5801	4.60716	3.10613	6.90405
ENSMUSG00000026938	Fcna	ENSMUST00000142371.1,ENSMUST00000028307.8	processed_transcript,protein_coding	17.346	5.25526	3.71031	20.9898	20.3847	6.47682	15.7031	2.43667	0.310613	12.2164
ENSMUSG00000049086	Bmyc	ENSMUST00000061483.8	protein_coding	45.3775	19.1829	21.1235	16.548	19.1767	22.661	16.8012	21.3977	24.139	40.5975
ENSMUSG00000026933	Camsap1	ENSMUST00000139937.1,ENSMUST00000148146.1,ENSMUST00000143977.7,ENSMUST00000183461.7,ENSMUST00000134054.7,ENSMUST00000134970.7,ENSMUST00000142028.1,ENSMUST00000114167.8,ENSMUST00000127823.1,ENSMUST00000091268.10,ENSMUST00000134882.7,ENSMUST00000151593.7	nonsense_mediated_decay,processed_transcript,protein_coding	20.9368	20.3376	22.1775	21.556	16.8362	20.7321	13.7265	16.5243	14.865	12.0511
ENSMUSG00000082357	Gm13542	ENSMUST00000118484.1	processed_pseudogene	0	0	0	0	0.0754987	0	0	0	0	0
ENSMUSG00000036352	Ubac1	ENSMUST00000123275.7,ENSMUST00000154336.1,ENSMUST00000136750.2,ENSMUST00000146898.1,ENSMUST00000148725.1,ENSMUST00000146363.7,ENSMUST00000150608.1,ENSMUST00000036509.13,ENSMUST00000134990.7	processed_transcript,protein_coding	15.6953	22.1051	24.623	29.438	17.3647	21.4692	23.7926	15.1115	11.3595	19.4306
ENSMUSG00000026932	Nacc2	ENSMUST00000128674.1,ENSMUST00000028300.5,ENSMUST00000114159.8,ENSMUST00000152133.1,ENSMUST00000140993.1,ENSMUST00000133212.1,ENSMUST00000126921.1,ENSMUST00000149408.1	processed_transcript,protein_coding	58.5824	17.274	29.0079	37.0153	19.0257	26.1739	59.1155	19.1453	16.3737	25.5491
ENSMUSG00000087679	C330006A16Rik	ENSMUST00000133808.1,ENSMUST00000163836.1	lincRNA	38.5144	42.2542	28.9657	34.6637	22.4231	40.1312	35.8353	33.3149	35.7648	36.67
ENSMUSG00000087595	1810012K08Rik	ENSMUST00000155199.1	lincRNA	0	0	0	0	0	0	1.09812	0	0.887465	0.682136
ENSMUSG00000036327	Qsox2	ENSMUST00000036187.8,ENSMUST00000091263.11	protein_coding	23.6878	9.73284	13.1126	6.53211	4.15243	12.9693	9.59025	10.6681	9.62899	5.58112
ENSMUSG00000026930	Gpsm1	ENSMUST00000142057.1,ENSMUST00000066936.8,ENSMUST00000152895.7,ENSMUST00000114134.8,ENSMUST00000147873.7,ENSMUST00000132276.1,ENSMUST00000066889.12,ENSMUST00000132638.1,ENSMUST00000153064.1,ENSMUST00000078616.11,ENSMUST00000145884.7,ENSMUST00000127453.1,ENSMUST00000123981.7	processed_transcript,protein_coding	17.288	21.0446	8.26387	20.8592	14.7978	24.7468	11.3472	28.5234	23.5622	22.4071
ENSMUSG00000075467	Dnlz	ENSMUST00000125848.1,ENSMUST00000028295.8	processed_transcript,protein_coding	44.8273	23.142	24.7495	19.0738	12.9858	28.9967	25.0005	18.531	30.44	20.7948
ENSMUSG00000026928	Card9	ENSMUST00000153370.1,ENSMUST00000028294.6,ENSMUST00000100303.9	processed_transcript,protein_coding	7.9635	10.7698	9.61308	24.2994	17.2137	16.2783	30.2349	10.6067	6.70036	21.5803
ENSMUSG00000086779	Gm13562	ENSMUST00000125198.1,ENSMUST00000137869.1	processed_transcript	0	3.53493	0	0	0	0.674342	0	0.49143	0	0
ENSMUSG00000036281	Snapc4	ENSMUST00000144871.1,ENSMUST00000136054.1,ENSMUST00000035427.10,ENSMUST00000124843.1,ENSMUST00000133778.7,ENSMUST00000149316.7,ENSMUST00000114115.8,ENSMUST00000135171.1,ENSMUST00000125789.1,ENSMUST00000150121.1,ENSMUST00000148024.1,ENSMUST00000155643.1,ENSMUST00000149850.7,ENSMUST00000123934.1	processed_transcript,protein_coding	8.36892	23.7312	23.2738	14.4577	20.9886	15.8078	9.66346	24.1415	27.4227	24.6603
ENSMUSG00000026927	Sdccag3	ENSMUST00000134737.1,ENSMUST00000140074.1,ENSMUST00000139738.1,ENSMUST00000132574.7,ENSMUST00000077983.12,ENSMUST00000140115.1,ENSMUST00000114102.9,ENSMUST00000137814.7,ENSMUST00000130954.7,ENSMUST00000136972.1,ENSMUST00000114100.9,ENSMUST00000028293.11,ENSMUST00000133737.7	processed_transcript,protein_coding	44.0744	61.2486	46.5897	50.1231	75.3477	60.1419	76.7952	55.4292	70.3759	53.6614
ENSMUSG00000026926	Pmpca	ENSMUST00000114093.1,ENSMUST00000139535.1,ENSMUST00000076431.12,ENSMUST00000134871.1,ENSMUST00000137686.7,ENSMUST00000135155.1	processed_transcript,protein_coding	50.7927	36.9518	48.234	34.6202	22.1211	44.2557	51.1358	49.0406	51.2511	40.184
ENSMUSG00000026925	Inpp5e	ENSMUST00000114090.7,ENSMUST00000028291.14,ENSMUST00000146061.7,ENSMUST00000145701.7,ENSMUST00000150907.1,ENSMUST00000131109.7,ENSMUST00000144011.2	processed_transcript,protein_coding	20.792	11.3825	22.9365	16.6351	24.0086	25.2643	15.1175	17.3639	25.0265	18.4384
ENSMUSG00000026924	Sec16a	ENSMUST00000091252.4,ENSMUST00000153996.1,ENSMUST00000156442.7,ENSMUST00000154486.7,ENSMUST00000149010.1,ENSMUST00000148306.1,ENSMUST00000155252.1,ENSMUST00000114082.8	processed_transcript,protein_coding	53.3989	81.5391	120.585	55.4358	66.8919	109.416	92.7546	64.7664	67.2254	88.409
ENSMUSG00000086714	0610009E02Rik	ENSMUST00000151521.1,ENSMUST00000139144.1,ENSMUST00000133463.1	processed_transcript	0	1.8146	0.295138	0	0	0.0940943	0	0	0.976211	0.578782
ENSMUSG00000026923	Notch1	ENSMUST00000140082.7,ENSMUST00000132820.1,ENSMUST00000123873.1,ENSMUST00000138034.7,ENSMUST00000028288.4,ENSMUST00000126872.7,ENSMUST00000129506.1,ENSMUST00000131393.1,ENSMUST00000132941.1,ENSMUST00000147481.1,ENSMUST00000148948.7	processed_transcript,retained_intron,protein_coding	78.2161	175.733	146.22	271.518	271.871	244.598	192.94	143.887	166.045	131.136
ENSMUSG00000026921	Egfl7	ENSMUST00000174465.1,ENSMUST00000149789.1,ENSMUST00000152988.8,ENSMUST00000150404.8,ENSMUST00000131112.1,ENSMUST00000172683.1,ENSMUST00000145575.8,ENSMUST00000174211.7,ENSMUST00000100290.11,ENSMUST00000173777.1,ENSMUST00000149460.7,ENSMUST00000174572.1,ENSMUST00000174656.1,ENSMUST00000102907.11,ENSMUST00000139801.7,ENSMUST00000166920.8,ENSMUST00000173920.7,ENSMUST00000152713.7,ENSMUST00000147351.2	nonsense_mediated_decay,processed_transcript,retained_intron,protein_coding	1.5927	0.612721	1.56002	0.0435474	4.37893	0.799801	0.878496	1.59715	1.28682	2.04641
ENSMUSG00000026922	Agpat2	ENSMUST00000140386.7,ENSMUST00000131940.7,ENSMUST00000140508.1,ENSMUST00000028286.11,ENSMUST00000154753.1	processed_transcript,protein_coding	15.8401	13.7627	17.371	17.2883	10.6453	17.4074	14.239	24.0801	13.1345	12.2164
ENSMUSG00000036186	Fam69b	ENSMUST00000074240.3,ENSMUST00000153849.1,ENSMUST00000144449.1	processed_transcript,protein_coding	0.0289582	1.48467	0	1.04514	1.43448	0.611613	0	3.07144	1.73056	0.0413416
ENSMUSG00000026919	Lcn4	ENSMUST00000028283.1	protein_coding	0	0	1.98164	0	0	0	0	0.409525	0	0.888844
ENSMUSG00000082951	Gm13359	ENSMUST00000119000.1	processed_pseudogene	0	0	0.0421626	0	0	0	0	0	0	0
ENSMUSG00000036160	Surf6	ENSMUST00000114043.1,ENSMUST00000142131.1,ENSMUST00000127691.1,ENSMUST00000140392.1,ENSMUST00000047632.13,ENSMUST00000137904.7,ENSMUST00000129554.1	processed_transcript,protein_coding	31.2459	37.5174	35.7961	31.0493	22.7251	27.8833	27.1236	35.1372	51.8279	35.5331
ENSMUSG00000015776	Med22	ENSMUST00000102899.9,ENSMUST00000015920.11,ENSMUST00000139815.1	protein_coding	32.8096	32.2621	28.3754	32.4428	33.8989	29.1222	36.4942	25.8206	33.5462	26.9961
ENSMUSG00000062647	Rpl7a	ENSMUST00000149339.1,ENSMUST00000129673.7,ENSMUST00000137376.7,ENSMUST00000102898.4,ENSMUST00000147143.1,ENSMUST00000143678.7,ENSMUST00000136269.7	processed_transcript,protein_coding	1364.83	1168.93	1150.11	885.101	1066.04	927.299	1031.87	992.791	1042.55	1107.81
ENSMUSG00000015790	Surf1	ENSMUST00000147110.7,ENSMUST00000167661.6,ENSMUST00000150776.3,ENSMUST00000129682.1,ENSMUST00000142967.6,ENSMUST00000133513.1,ENSMUST00000129822.7,ENSMUST00000183520.7,ENSMUST00000015934.12,ENSMUST00000128665.1	nonsense_mediated_decay,retained_intron,protein_coding	28.9292	32.922	35.8804	23.8204	14.2693	26.4562	27.087	36.3658	35.543	29.7039
ENSMUSG00000014873	Surf2	ENSMUST00000143098.1,ENSMUST00000135506.1,ENSMUST00000015017.7,ENSMUST00000157066.7,ENSMUST00000125408.7,ENSMUST00000126947.7	processed_transcript,retained_intron,protein_coding	14.4791	17.2269	18.931	35.3169	28.01	17.7681	16.9843	20.4148	28.9757	23.8748
ENSMUSG00000014867	Surf4	ENSMUST00000015011.9,ENSMUST00000154651.1,ENSMUST00000153641.7	nonsense_mediated_decay,protein_coding	508.245	288.427	320.9	236.811	263.566	276.12	418.164	306.755	232.471	252.763
ENSMUSG00000049897	Stkld1	ENSMUST00000153771.7,ENSMUST00000055406.8	protein_coding	2.6352	0	0.548114	0	0	1.41141	0	1.39238	0	0
ENSMUSG00000052406	Rexo4	ENSMUST00000135752.1,ENSMUST00000064244.10,ENSMUST00000128401.1,ENSMUST00000123126.1,ENSMUST00000114020.9,ENSMUST00000139635.1,ENSMUST00000136710.1,ENSMUST00000128130.1,ENSMUST00000145546.1	processed_transcript,protein_coding	39.499	45.4356	51.3962	57.8309	50.5087	46.263	59.994	57.9273	44.0626	42.6025
ENSMUSG00000014852	Adamts13	ENSMUST00000014996.13,ENSMUST00000147216.1,ENSMUST00000102891.3	processed_transcript,protein_coding	0	0	0	1.13223	0	0.768437	0	0	0.798718	0
ENSMUSG00000015488	Cacfd1	ENSMUST00000133807.1,ENSMUST00000114004.7,ENSMUST00000133126.1,ENSMUST00000114005.8,ENSMUST00000114006.7,ENSMUST00000114003.1,ENSMUST00000145290.1,ENSMUST00000114007.7	processed_transcript,retained_intron,protein_coding	25.1068	33.1812	20.2381	25.6059	22.8006	20.983	19.9126	20.4558	30.1738	25.3011
ENSMUSG00000036067	Slc2a6	ENSMUST00000153388.1,ENSMUST00000129835.7,ENSMUST00000045702.5,ENSMUST00000135725.1,ENSMUST00000145742.7,ENSMUST00000102890.10	processed_transcript,protein_coding	35.5027	18.7351	20.8283	20.8157	20.1582	14.4435	50.0377	12.7567	19.4355	44.7523
ENSMUSG00000083335	Gm13397	ENSMUST00000119562.1	processed_pseudogene	0	0.0235662	0	0	0	0	0	0	0	0.0206708
ENSMUSG00000036040	Adamtsl2	ENSMUST00000091233.6,ENSMUST00000143246.1,ENSMUST00000169787.7,ENSMUST00000139633.1,ENSMUST00000130600.1	processed_transcript,retained_intron,protein_coding	0	1.4611	0.0843252	0.914495	0.981484	4.59494	3.55059	0.880479	3.10613	2.08775
ENSMUSG00000009614	Sardh	ENSMUST00000156434.8,ENSMUST00000127805.7,ENSMUST00000149733.7,ENSMUST00000144448.1,ENSMUST00000091224.10,ENSMUST00000129975.1,ENSMUST00000139312.7,ENSMUST00000142136.1,ENSMUST00000147089.7,ENSMUST00000102886.9	processed_transcript,retained_intron,protein_coding	2.25874	1.6025	1.93948	1.69835	1.81197	1.78779	6.07627	0.081905	2.70677	1.77769
ENSMUSG00000009621	Vav2	ENSMUST00000146843.1,ENSMUST00000148067.7,ENSMUST00000056176.7,ENSMUST00000132642.1,ENSMUST00000149758.7,ENSMUST00000135584.1,ENSMUST00000185188.7	nonsense_mediated_decay,processed_transcript,protein_coding	70.2236	72.8196	51.7335	113.18	157.188	87.6331	117.792	96.7503	110.267	152.757
ENSMUSG00000109946	D2Bwg1423e	ENSMUST00000209262.1,ENSMUST00000209765.1	processed_transcript,protein_coding	2.77999	0	0	0.0435474	0	1.05072	0	0	0	0.744149
ENSMUSG00000026918	Brd3	ENSMUST00000138693.7,ENSMUST00000154316.7,ENSMUST00000144758.1,ENSMUST00000147736.1,ENSMUST00000126059.1,ENSMUST00000028282.14,ENSMUST00000164296.7,ENSMUST00000130932.1,ENSMUST00000113941.8,ENSMUST00000077737.12	processed_transcript,protein_coding	14.5949	25.3808	24.117	24.2559	27.104	30.1729	9.95629	18.3058	29.6857	23.6267
ENSMUSG00000026917	Wdr5	ENSMUST00000140396.1,ENSMUST00000144315.7,ENSMUST00000125088.1,ENSMUST00000113952.9	processed_transcript,protein_coding	55.0785	41.3823	30.863	38.8878	33.8234	31.5216	43.7418	46.6449	40.6459	45.4344
ENSMUSG00000085929	Gm13421	ENSMUST00000132898.1,ENSMUST00000142511.1	processed_transcript	0	1.06048	2.02381	0	0	0	0	1.61762	0.976211	0
ENSMUSG00000015846	Rxra	ENSMUST00000129514.7,ENSMUST00000113934.1,ENSMUST00000077257.11,ENSMUST00000100251.8,ENSMUST00000148756.1,ENSMUST00000166775.7	processed_transcript,protein_coding	57.5978	43.5975	33.435	49.2957	56.6995	52.928	58.4932	38.0449	33.1024	62.8186
ENSMUSG00000026837	Col5a1	ENSMUST00000028280.13,ENSMUST00000145423.1	protein_coding	0	0.966215	0.927578	3.65798	8.15386	0.470471	3.55059	0.65524	1.55306	0.930186
ENSMUSG00000085693	Gm13371	ENSMUST00000137756.1	lincRNA	0	0	0	0	0	0	0	0	0	0.599453
ENSMUSG00000086425	F730016J06Rik	ENSMUST00000128888.1,ENSMUST00000156508.1,ENSMUST00000126140.7	lincRNA	0	0	0	2.91768	2.56696	0	0	0.573335	0	1.9844
ENSMUSG00000026833	Olfm1	ENSMUST00000102879.3,ENSMUST00000113920.7,ENSMUST00000028177.10,ENSMUST00000100244.9,ENSMUST00000152415.1	processed_transcript,protein_coding	31.5355	16.2371	13.6185	19.0302	22.1211	17.5956	28.0021	15.7258	11.892	18.8311
ENSMUSG00000087196	Gm13373	ENSMUST00000144634.1	lincRNA	0	0.0942648	0	1.08868	1.05698	0	0	0	0	0.661466
ENSMUSG00000035829	Ppp1r26	ENSMUST00000128199.7,ENSMUST00000154081.7,ENSMUST00000189694.1,ENSMUST00000150362.1,ENSMUST00000040324.13	processed_transcript,protein_coding	0	0	0	0	0	0	0	0	0.931838	0
ENSMUSG00000035772	Mrps2	ENSMUST00000146332.1,ENSMUST00000123533.7,ENSMUST00000038600.3	processed_transcript,protein_coding	32.6359	28.3266	31.2847	21.556	14.1938	23.6804	31.15	26.9467	17.6162	27.9056
ENSMUSG00000082895	Rpsa-ps9	ENSMUST00000120702.1	processed_pseudogene	2.2877	3.46423	2.69841	2.09027	3.09545	2.91692	2.15964	2.33429	1.90805	4.25818
ENSMUSG00000026829	Gbgt1	ENSMUST00000163121.7,ENSMUST00000127958.7,ENSMUST00000028172.1	processed_transcript,protein_coding	15.6085	6.05652	13.1126	14.3706	14.8733	18.0191	19.5831	7.43288	11.1821	12.6092
ENSMUSG00000063611	Gm10134	ENSMUST00000074761.4	protein_coding	2.51936	3.88842	7.63143	1.52416	2.64246	3.01102	3.14794	0.675716	2.35178	4.11349
ENSMUSG00000026821	Ralgds	ENSMUST00000113893.7,ENSMUST00000137215.2,ENSMUST00000128680.1,ENSMUST00000135803.7,ENSMUST00000137513.7,ENSMUST00000140704.1,ENSMUST00000130281.1,ENSMUST00000146217.1,ENSMUST00000028170.14,ENSMUST00000100241.9	nonsense_mediated_decay,retained_intron,protein_coding	47.2887	40.0861	85.2528	123.544	142.844	58.4639	97.8791	60.0773	58.3952	91.9851
ENSMUSG00000026818	Cel	ENSMUST00000028161.5,ENSMUST00000124756.1	processed_transcript,protein_coding	0	0	0	0	0	0	0	1.16715	0	0
ENSMUSG00000026816	Gtf3c5	ENSMUST00000150699.1,ENSMUST00000139553.1,ENSMUST00000150929.2,ENSMUST00000113889.8,ENSMUST00000028157.8,ENSMUST00000139580.2,ENSMUST00000142054.1	nonsense_mediated_decay,processed_transcript,retained_intron,protein_coding	9.3535	21.5395	19.6899	13.2384	13.8163	18.3484	23.939	25.2677	25.8696	23.1926
ENSMUSG00000026815	Gfi1b	ENSMUST00000028156.7,ENSMUST00000145690.1,ENSMUST00000155686.1,ENSMUST00000164290.7	processed_transcript,protein_coding	0	2.30949	0	8.23046	8.68235	1.5996	5.67362	0	0	2.72855
ENSMUSG00000026812	Tsc1	ENSMUST00000150274.1,ENSMUST00000153625.7,ENSMUST00000125715.1,ENSMUST00000124507.1,ENSMUST00000113867.8,ENSMUST00000133565.7,ENSMUST00000139642.1,ENSMUST00000156857.7,ENSMUST00000028155.11,ENSMUST00000113869.7,ENSMUST00000113870.2	nonsense_mediated_decay,retained_intron,protein_coding	8.02142	17.6982	28.0381	26.651	18.1952	22.1435	22.9873	21.0905	21.9648	24.1228
ENSMUSG00000026809	Spaca9	ENSMUST00000144209.7,ENSMUST00000145014.1,ENSMUST00000124840.1,ENSMUST00000102877.7	processed_transcript,protein_coding	1.76645	0	1.09623	1.00159	0.679489	2.35236	1.7936	0.757621	0	2.14976
ENSMUSG00000026807	Ak8	ENSMUST00000123794.1,ENSMUST00000137588.1,ENSMUST00000074156.6	processed_transcript,protein_coding	1.56374	0	0.96974	0	1.13248	1.01935	2.08643	0	0	1.07488
ENSMUSG00000035666	Gtf3c4	ENSMUST00000124390.1,ENSMUST00000156468.1,ENSMUST00000037117.5,ENSMUST00000171404.7	processed_transcript,protein_coding	23.4561	21.5866	22.1354	11.8013	6.87038	28.8242	10.1759	13.801	13.7113	13.0019
ENSMUSG00000026806	Ddx31	ENSMUST00000152685.1,ENSMUST00000147071.1,ENSMUST00000113853.2,ENSMUST00000147779.7	processed_transcript,protein_coding	15.232	20.8325	11.5526	7.49015	10.8718	15.0551	16.9111	20.0053	18.3261	12.1338
ENSMUSG00000079502	Cfap77	ENSMUST00000190049.1,ENSMUST00000113843.1,ENSMUST00000157048.3,ENSMUST00000189711.6,ENSMUST00000189027.6	nonsense_mediated_decay,processed_transcript,protein_coding	0	0.235662	0	0.435474	0	0	0	0	0	0
ENSMUSG00000083773	Gm13394	ENSMUST00000121658.1	processed_pseudogene	0.115833	0.117831	0.0843252	0.0435474	0.0754987	0.0627295	0.036604	0.0614287	0	0.0620124
ENSMUSG00000026803	Ttf1	ENSMUST00000100237.3,ENSMUST00000122866.1,ENSMUST00000142786.7,ENSMUST00000130506.1	retained_intron,protein_coding	14.7687	20.4083	17.8348	13.1949	18.2707	18.8659	18.485	21.1315	23.5178	20.03
ENSMUSG00000043535	Setx	ENSMUST00000154910.1,ENSMUST00000135992.1,ENSMUST00000061578.8,ENSMUST00000129544.7,ENSMUST00000145422.1	processed_transcript,retained_intron,protein_coding	9.78787	59.0334	67.5445	49.9489	73.3848	59.1853	21.816	55.7978	70.3759	51.6357
ENSMUSG00000035513	Ntng2	ENSMUST00000147274.7,ENSMUST00000102873.7,ENSMUST00000048455.8,ENSMUST00000125765.1,ENSMUST00000149096.1,ENSMUST00000177689.7,ENSMUST00000147897.7,ENSMUST00000071201.4,ENSMUST00000183583.7,ENSMUST00000143194.1,ENSMUST00000091153.8	nonsense_mediated_decay,processed_transcript,protein_coding	18.707	26.9833	16.0218	33.8799	24.8391	21.8926	20.7179	17.7324	24.5384	22.9653
ENSMUSG00000079499	6530402F18Rik	ENSMUST00000155949.1,ENSMUST00000028141.5,ENSMUST00000154682.7	processed_transcript	21.8924	18.3345	15.6423	14.5448	27.859	18.1131	25.2568	25.3701	15.575	13.8908
ENSMUSG00000026799	Med27	ENSMUST00000162603.7,ENSMUST00000028139.10,ENSMUST00000123522.7,ENSMUST00000159280.7,ENSMUST00000162597.7,ENSMUST00000162623.7,ENSMUST00000162773.1,ENSMUST00000113830.10,ENSMUST00000159034.1,ENSMUST00000147547.1	processed_transcript,retained_intron,protein_coding	13.6972	16.3785	24.9603	13.282	21.5926	12.2009	20.8277	16.7086	12.7351	27.2855
ENSMUSG00000039844	Rapgef1	ENSMUST00000147488.1,ENSMUST00000091146.11,ENSMUST00000123953.1,ENSMUST00000137719.1,ENSMUST00000102872.10,ENSMUST00000147755.8,ENSMUST00000095087.10	nonsense_mediated_decay,processed_transcript,retained_intron,protein_coding	74.4226	148.066	188.636	146.406	169.193	126.447	132.397	122.653	163.16	215.927
ENSMUSG00000048316	Gm9823	ENSMUST00000051212.3	pseudogene	0	0	0	0	0	0	0	0	0	0.950857
ENSMUSG00000079497	Gm13420	ENSMUST00000129574.2	protein_coding	0	0	0.96974	0	0	0.533201	0	0	0	0
ENSMUSG00000075425	Gm13547	ENSMUST00000113810.8,ENSMUST00000177379.1,ENSMUST00000113809.2	processed_transcript,protein_coding	0	0	0	0	0	0.376377	0	0	0.266239	0
ENSMUSG00000039826	Trub2	ENSMUST00000148120.1,ENSMUST00000048044.11,ENSMUST00000176312.7,ENSMUST00000113807.9,ENSMUST00000176167.1,ENSMUST00000177467.7,ENSMUST00000113803.7,ENSMUST00000156846.7,ENSMUST00000175644.1,ENSMUST00000177133.7	nonsense_mediated_decay,retained_intron,protein_coding	7.7608	19.6778	15.0521	14.2835	14.6468	9.36238	14.6782	19.4115	22.8078	15.5444
ENSMUSG00000026798	Coq4	ENSMUST00000138233.1,ENSMUST00000142694.1,ENSMUST00000028137.9,ENSMUST00000143616.7,ENSMUST00000148791.1,ENSMUST00000176348.7	nonsense_mediated_decay,retained_intron,protein_coding	9.15079	7.16413	7.12548	5.83535	8.07836	4.12447	6.84495	6.38859	7.05534	6.34594
ENSMUSG00000059316	Slc27a4	ENSMUST00000080065.2,ENSMUST00000136444.1	processed_transcript,protein_coding	43.9875	32.2857	34.6155	28.6542	29.7465	41.0722	56.0407	48.1806	34.3893	29.952
ENSMUSG00000069020	Urm1	ENSMUST00000123021.1,ENSMUST00000149379.7,ENSMUST00000091142.3,ENSMUST00000147325.1,ENSMUST00000156944.7,ENSMUST00000130542.1	processed_transcript,retained_intron,protein_coding	27.1049	29.9291	31.1582	39.933	27.6325	26.7385	20.242	29.0558	28.9313	31.0475
ENSMUSG00000039787	Cercam	ENSMUST00000153863.1,ENSMUST00000154464.7,ENSMUST00000047521.6,ENSMUST00000134152.1,ENSMUST00000155355.1	retained_intron,protein_coding	8.10829	2.56872	6.70386	3.44024	4.22793	15.1335	7.90647	10.0334	7.98718	10.0874
ENSMUSG00000026790	Odf2	ENSMUST00000152932.7,ENSMUST00000126103.7,ENSMUST00000113759.8,ENSMUST00000184845.7,ENSMUST00000133233.7,ENSMUST00000152026.1,ENSMUST00000137558.7,ENSMUST00000148883.1,ENSMUST00000129960.7,ENSMUST00000150827.1,ENSMUST00000028128.12,ENSMUST00000130899.1,ENSMUST00000113763.7,ENSMUST00000113756.7,ENSMUST00000113764.3,ENSMUST00000113762.7,ENSMUST00000123335.7,ENSMUST00000152503.1,ENSMUST00000046571.1…	nonsense_mediated_decay,processed_transcript,retained_intron,protein_coding	24.209	53.2125	50.4687	61.0099	77.9902	50.4973	35.5059	39.9901	51.3842	63.6247
ENSMUSG00000019715	Gle1	ENSMUST00000148983.1,ENSMUST00000019859.8,ENSMUST00000124687.1,ENSMUST00000127390.1,ENSMUST00000149730.1,ENSMUST00000123608.1,ENSMUST00000154490.7	retained_intron,protein_coding	55.5418	45.8598	47.8124	38.583	36.0129	45.9964	38.9467	59.9545	40.7346	45.9098
ENSMUSG00000057738	Sptan1	ENSMUST00000100225.8,ENSMUST00000129241.2,ENSMUST00000113741.7,ENSMUST00000202286.1,ENSMUST00000113717.7,ENSMUST00000201758.1,ENSMUST00000113719.8,ENSMUST00000124494.4,ENSMUST00000046257.13,ENSMUST00000149038.2,ENSMUST00000152453.2,ENSMUST00000131827.2,ENSMUST00000149846.1,ENSMUST00000095083.10,ENSMUST00000143918.7,ENSMUST00000202844.1	retained_intron,protein_coding	46.5937	137.226	140.528	104.775	156.131	121.131	81.8832	109.241	131.567	126.671
ENSMUSG00000039715	Wdr34	ENSMUST00000143892.1,ENSMUST00000113711.2,ENSMUST00000146275.1,ENSMUST00000139145.1	processed_transcript,retained_intron,protein_coding	1.9402	1.39041	3.1622	3.04832	6.1154	2.94829	2.7453	2.58001	1.64181	5.60179
ENSMUSG00000054766	Set	ENSMUST00000147590.1,ENSMUST00000134364.7,ENSMUST00000149578.7,ENSMUST00000102866.9,ENSMUST00000137291.1,ENSMUST00000067996.6,ENSMUST00000125824.7	processed_transcript,protein_coding	221.704	260.854	199.387	217.04	233.744	203.996	175.589	268.362	256.477	246.851
ENSMUSG00000026785	Pkn3	ENSMUST00000148650.7,ENSMUST00000126838.1,ENSMUST00000045246.7,ENSMUST00000137240.7,ENSMUST00000156197.1,ENSMUST00000125346.7,ENSMUST00000150770.7,ENSMUST00000134591.7	retained_intron,protein_coding	0	2.49802	2.90922	6.35792	3.62394	2.08576	3.44078	2.33429	1.95242	3.20397
ENSMUSG00000015335	Zdhhc12	ENSMUST00000081838.6,ENSMUST00000148717.7,ENSMUST00000137001.1,ENSMUST00000102865.10	processed_transcript,retained_intron,protein_coding	13.5524	11.5003	8.09522	6.14018	2.03847	9.81717	18.2654	9.56241	8.65278	15.8132
ENSMUSG00000039686	Zer1	ENSMUST00000133354.1,ENSMUST00000139128.1,ENSMUST00000113677.2,ENSMUST00000152068.1,ENSMUST00000044751.13,ENSMUST00000152285.1,ENSMUST00000154231.7,ENSMUST00000149818.1,ENSMUST00000131858.1	processed_transcript,retained_intron,protein_coding	35.9082	50.2432	40.2653	49.2521	39.6368	61.4906	45.9746	60.2002	66.9148	64.0795
ENSMUSG00000039678	Tbc1d13	ENSMUST00000136183.7,ENSMUST00000132324.1,ENSMUST00000150879.1,ENSMUST00000044556.11,ENSMUST00000131261.1,ENSMUST00000129789.1,ENSMUST00000134013.1,ENSMUST00000125142.7	nonsense_mediated_decay,processed_transcript,retained_intron,protein_coding	101.933	71.8062	59.9131	64.4501	71.2708	84.1987	103.48	90.5869	70.3759	85.0397
ENSMUSG00000085401	Slc39a1-ps	ENSMUST00000120862.1	processed_pseudogene	0.202707	0.117831	1.0119	0.0870948	0.679489	0.0940943	0	0	0.0443732	0.0206708
ENSMUSG00000015337	Endog	ENSMUST00000015481.5	protein_coding	17.2591	9.49718	13.8293	3.61443	12.9858	10.617	14.0559	10.3405	8.29779	8.74375
ENSMUSG00000039660	Spout1	ENSMUST00000125141.1,ENSMUST00000100220.4,ENSMUST00000127309.7,ENSMUST00000136630.7,ENSMUST00000142669.7,ENSMUST00000144093.7,ENSMUST00000137656.1,ENSMUST00000146466.7	processed_transcript,retained_intron,protein_coding	21.2553	29.6934	19.0153	26.9123	22.4231	21.0771	17.8994	24.592	24.494	18.6451
ENSMUSG00000039648	Kyat1	ENSMUST00000113663.8,ENSMUST00000148555.7,ENSMUST00000113660.1,ENSMUST00000113661.9,ENSMUST00000113662.7,ENSMUST00000044038.9,ENSMUST00000113659.7,ENSMUST00000149522.1	processed_transcript,protein_coding	5.58893	8.76663	5.35465	2.65639	3.85044	4.92427	3.80682	4.93478	8.69715	7.6482
ENSMUSG00000100747	1700084E18Rik	ENSMUST00000205624.1	pseudogene	0	0	0	0	0	0.454789	0	0	0	0
ENSMUSG00000007476	Lrrc8a	ENSMUST00000113654.7,ENSMUST00000095078.2	protein_coding	4.2279	5.93868	10.4142	6.83694	7.70087	10.2406	6.4057	9.78765	6.65599	7.52417
ENSMUSG00000079484	Phyhd1	ENSMUST00000127689.7,ENSMUST00000150695.7,ENSMUST00000113645.7,ENSMUST00000129512.1,ENSMUST00000154647.7,ENSMUST00000154988.1,ENSMUST00000085290.3,ENSMUST00000147204.7,ENSMUST00000138254.7,ENSMUST00000091132.12,ENSMUST00000139719.7,ENSMUST00000113643.7,ENSMUST00000133877.7	nonsense_mediated_decay,processed_transcript,retained_intron,protein_coding	0	0.824817	0.0421626	0	0	0	0	0	0	0.682136
ENSMUSG00000075419	Dolk	ENSMUST00000100219.4	protein_coding	15.1451	3.4171	4.76438	8.05627	5.8134	8.37439	10.908	3.76763	8.7859	12.3405
ENSMUSG00000052533	Nup188	ENSMUST00000064447.11,ENSMUST00000113634.2,ENSMUST00000138666.7,ENSMUST00000133603.1,ENSMUST00000156023.7,ENSMUST00000148969.7,ENSMUST00000133421.1	nonsense_mediated_decay,processed_transcript,retained_intron,protein_coding	29.5084	34.171	31.4533	32.7912	32.0115	40.7742	45.2792	42.5087	34.2118	42.6439
ENSMUSG00000026860	Sh3glb2	ENSMUST00000028214.14,ENSMUST00000142689.1,ENSMUST00000139963.1,ENSMUST00000140899.7,ENSMUST00000140801.7,ENSMUST00000163668.2,ENSMUST00000100215.10,ENSMUST00000146400.7,ENSMUST00000151145.7,ENSMUST00000113620.9,ENSMUST00000128387.7,ENSMUST00000142720.1,ENSMUST00000151354.7,ENSMUST00000113621.9	processed_transcript,retained_intron,protein_coding	37.2113	36.3627	39.0848	36.3621	32.7665	35.3167	31.4428	41.6487	41.1784	35.0163
ENSMUSG00000026858	Miga2	ENSMUST00000077977.13,ENSMUST00000175864.1,ENSMUST00000125610.1,ENSMUST00000100214.9,ENSMUST00000176517.1,ENSMUST00000142801.7,ENSMUST00000135841.1,ENSMUST00000146308.1,ENSMUST00000137441.1,ENSMUST00000127410.1,ENSMUST00000116543.3,ENSMUST00000140075.8	processed_transcript,retained_intron,protein_coding	2.6352	9.40292	8.30604	3.83217	18.0442	11.9657	9.48044	13.801	6.47849	7.75155
ENSMUSG00000026856	Dolpp1	ENSMUST00000156984.7,ENSMUST00000156059.7,ENSMUST00000137248.7,ENSMUST00000151018.1,ENSMUST00000156704.1,ENSMUST00000133991.7,ENSMUST00000123202.7,ENSMUST00000155196.1,ENSMUST00000113612.9,ENSMUST00000028209.14,ENSMUST00000152303.1	nonsense_mediated_decay,processed_transcript,retained_intron,protein_coding	30.464	15.7422	18.2564	15.2851	18.4972	18.615	14.605	24.7353	21.3435	13.9941
ENSMUSG00000026853	Crat	ENSMUST00000156702.1,ENSMUST00000146603.1,ENSMUST00000154595.1,ENSMUST00000132981.8,ENSMUST00000102854.9,ENSMUST00000155790.7,ENSMUST00000142096.1,ENSMUST00000146822.1,ENSMUST00000129494.1,ENSMUST00000028207.12,ENSMUST00000128593.1,ENSMUST00000134120.1,ENSMUST00000102855.7	nonsense_mediated_decay,processed_transcript,protein_coding	42.7423	22.8357	16.865	24.6043	31.181	28.2283	38.544	20.4353	21.7429	37.3521
ENSMUSG00000039515	Ptpa	ENSMUST00000137741.1,ENSMUST00000131476.7,ENSMUST00000159932.1,ENSMUST00000125561.6,ENSMUST00000130741.1,ENSMUST00000125743.7,ENSMUST00000152165.7,ENSMUST00000128516.1,ENSMUST00000136009.2,ENSMUST00000113601.9,ENSMUST00000135105.1,ENSMUST00000042055.9,ENSMUST00000113603.9	nonsense_mediated_decay,processed_transcript,retained_intron,protein_coding	190.661	133.479	133.065	106.43	129.178	129.85	132.69	140.385	140.353	180.89
ENSMUSG00000089762	Ier5l	ENSMUST00000065134.3	protein_coding	1.82437	11.1468	17.2867	21.7302	41.5243	15.949	11.8597	36.1201	61.5013	30.5101
ENSMUSG00000047363	Cstad	ENSMUST00000102853.3,ENSMUST00000129719.1	processed_transcript,protein_coding	0	0	0	0.435474	0	0.454789	0	0.614287	0.798718	0
ENSMUSG00000086405	9330198N18Rik	ENSMUST00000146702.1	lincRNA	0	0	0	0	0.528491	1.45846	0	0	0.976211	0
ENSMUSG00000075416	Gm14488	ENSMUST00000131207.1,ENSMUST00000134755.1	processed_transcript,retained_intron	0	0	0.632439	0	0	0	0	0	0	0
ENSMUSG00000044320	1700001O22Rik	ENSMUST00000133380.7,ENSMUST00000139968.7,ENSMUST00000136883.7,ENSMUST00000131937.7,ENSMUST00000126898.7,ENSMUST00000130396.7,ENSMUST00000131315.7,ENSMUST00000140168.1,ENSMUST00000135556.7,ENSMUST00000050003.8,ENSMUST00000150205.7,ENSMUST00000129484.7,ENSMUST00000138959.7	processed_transcript,protein_coding	0.926662	0	0.843252	0	0	0	0	0	0	0
ENSMUSG00000026857	Ntmt1	ENSMUST00000041830.9,ENSMUST00000152374.7,ENSMUST00000138889.7,ENSMUST00000126037.1,ENSMUST00000129712.2,ENSMUST00000128303.6,ENSMUST00000143970.2,ENSMUST00000128509.7,ENSMUST00000127566.2	nonsense_mediated_decay,processed_transcript,protein_coding	17.6645	12.9143	9.27578	10.1465	2.79345	12.0127	17.3503	9.21431	11.4483	12.7952
ENSMUSG00000039483	Asb6	ENSMUST00000144330.1,ENSMUST00000129628.7,ENSMUST00000041726.3,ENSMUST00000148036.6,ENSMUST00000147414.1	nonsense_mediated_decay,retained_intron,protein_coding	33.3888	30.094	19.6056	37.5814	33.8234	39.6294	52.1973	36.2634	40.6459	26.8927
ENSMUSG00000039476	Prrx2	ENSMUST00000041659.6,ENSMUST00000137924.1,ENSMUST00000113592.8,ENSMUST00000150299.1	retained_intron,protein_coding	0.231666	0	0	0	0	0	0	0	0	0
ENSMUSG00000050737	Ptges	ENSMUST00000132244.1,ENSMUST00000126588.1,ENSMUST00000056046.9,ENSMUST00000102852.5	processed_transcript,protein_coding	3.99623	2.68655	1.77083	2.74349	2.86895	0.909578	0	0.65524	0	1.32293
ENSMUSG00000026848	Tor1b	ENSMUST00000155213.7,ENSMUST00000135507.7,ENSMUST00000028199.11,ENSMUST00000195010.1,ENSMUST00000132514.6,ENSMUST00000156711.7,ENSMUST00000133544.7	nonsense_mediated_decay,processed_transcript,retained_intron,protein_coding	55.1364	55.2392	50.4265	45.5941	30.6525	47.9881	46.5237	36.3863	47.6569	34.3135
ENSMUSG00000026849	Tor1a	ENSMUST00000144152.1,ENSMUST00000028200.8,ENSMUST00000123762.1,ENSMUST00000137694.7,ENSMUST00000143199.1	retained_intron,protein_coding	113.603	53.8959	61.8947	50.515	56.775	63.5136	99.7459	59.1968	44.5064	63.0459
ENSMUSG00000026851	BC005624	ENSMUST00000028205.9,ENSMUST00000156325.1,ENSMUST00000152007.1	retained_intron,protein_coding	48.8525	63.1339	54.6428	60.4002	56.3221	44.0832	59.3717	57.0468	42.0658	74.3115
ENSMUSG00000026854	Usp20	ENSMUST00000154634.1,ENSMUST00000128295.7,ENSMUST00000125601.7,ENSMUST00000138161.7,ENSMUST00000192882.1,ENSMUST00000061544.10,ENSMUST00000142232.1,ENSMUST00000102849.10,ENSMUST00000170476.7,ENSMUST00000127776.1,ENSMUST00000154351.1,ENSMUST00000136588.2	processed_transcript,retained_intron,protein_coding	9.81683	32.7806	35.7117	22.4269	20.4602	42.9384	18.9609	38.6182	33.768	14.9863
ENSMUSG00000075415	Fnbp1	ENSMUST00000100208.8,ENSMUST00000136181.7,ENSMUST00000128500.7,ENSMUST00000113560.7,ENSMUST00000128431.2,ENSMUST00000075326.10,ENSMUST00000113555.7,ENSMUST00000113564.8,ENSMUST00000149196.1,ENSMUST00000138581.2,ENSMUST00000113552.8,ENSMUST00000113562.8,ENSMUST00000073879.11,ENSMUST00000113559.9,ENSMUST00000136085.1,ENSMUST00000100207.8	processed_transcript,protein_coding	212.09	383.917	363.062	430.597	319.36	479.442	304.875	410.037	419.638	337.223
ENSMUSG00000087269	D330023K18Rik	ENSMUST00000148230.1,ENSMUST00000133550.1	processed_transcript	0	1.43754	1.05407	0	1.88747	1.64665	0	2.47763	2.4849	2.58385
ENSMUSG00000000194	Gpr107	ENSMUST00000147099.1,ENSMUST00000151991.1,ENSMUST00000133207.1,ENSMUST00000172422.7,ENSMUST00000169333.1,ENSMUST00000149622.1,ENSMUST00000153032.1,ENSMUST00000194084.1,ENSMUST00000127872.8,ENSMUST00000146747.1,ENSMUST00000056433.6	processed_transcript,retained_intron,protein_coding	65.6482	63.2988	65.3942	62.1857	51.3391	63.4509	79.7235	63.9473	56.9752	69.2885
ENSMUSG00000062661	Ncs1	ENSMUST00000000199.7,ENSMUST00000150670.1	nonsense_mediated_decay,protein_coding	4.37269	0.942648	0	0	1.35898	0.250918	1.90341	0.225239	0	0.0206708
ENSMUSG00000055632	Hmcn2	ENSMUST00000141294.1,ENSMUST00000138821.7,ENSMUST00000113532.8,ENSMUST00000130375.1,ENSMUST00000142448.7	processed_transcript,retained_intron,protein_coding	2.60624	1.72033	0.379464	0	3.47294	1.97598	2.48907	0	2.08554	0
ENSMUSG00000076441	Ass1	ENSMUST00000192802.1,ENSMUST00000130195.1,ENSMUST00000102840.4,ENSMUST00000126474.6	retained_intron,protein_coding	71.6715	33.3698	40.8977	29.83	37.2964	29.3888	61.6412	24.4282	40.1578	43.3467
ENSMUSG00000026843	Fubp3	ENSMUST00000130578.2,ENSMUST00000129903.7,ENSMUST00000154050.2,ENSMUST00000132534.3,ENSMUST00000150473.6,ENSMUST00000113482.7,ENSMUST00000194386.5,ENSMUST00000137504.2,ENSMUST00000055244.12,ENSMUST00000137889.6,ENSMUST00000134553.6	nonsense_mediated_decay,retained_intron,protein_coding	15.4347	26.9126	26.0565	16.8964	27.104	27.5069	22.6579	19.1453	30.0851	25.1977
ENSMUSG00000039356	Exosc2	ENSMUST00000146135.1,ENSMUST00000038474.13,ENSMUST00000192043.1,ENSMUST00000137156.1,ENSMUST00000125883.7,ENSMUST00000149094.7	nonsense_mediated_decay,processed_transcript,retained_intron,protein_coding	38.109	20.9975	17.3288	17.9851	19.9317	16.2469	26.7209	25.1448	20.9442	21.0635
ENSMUSG00000026842	Abl1	ENSMUST00000028190.12,ENSMUST00000142554.7,ENSMUST00000146537.1,ENSMUST00000124089.1,ENSMUST00000123471.1,ENSMUST00000075759.12,ENSMUST00000124726.1,ENSMUST00000127714.1,ENSMUST00000135233.2,ENSMUST00000156736.3	nonsense_mediated_decay,processed_transcript,retained_intron,protein_coding	69.6445	83.7543	87.7826	127.812	81.0101	114.042	87.0443	76.8474	107.428	100.915
ENSMUSG00000043102	Qrfp	ENSMUST00000057407.2	protein_coding	0	0.49489	0	0.0870948	0.150997	0	0	0	1.8193	0.950857
ENSMUSG00000026841	Fibcd1	ENSMUST00000028188.7	protein_coding	0	0	0	0	0	0	0	0	0	1.21958
ENSMUSG00000026840	Lamc3	ENSMUST00000135995.1,ENSMUST00000028187.6,ENSMUST00000138325.7	processed_transcript,protein_coding	0	0.68342	2.44543	0	0	0.423424	0	0.532382	0	0
ENSMUSG00000001864	Aif1l	ENSMUST00000140649.7,ENSMUST00000148056.3,ENSMUST00000145137.1,ENSMUST00000156743.7,ENSMUST00000125457.7,ENSMUST00000128271.7,ENSMUST00000001920.12,ENSMUST00000151276.2,ENSMUST00000138833.7,ENSMUST00000156564.1	processed_transcript,retained_intron,protein_coding	0	2.66298	0	0.653211	2.71795	0	0	0	0.843091	2.27379
ENSMUSG00000001855	Nup214	ENSMUST00000126301.2,ENSMUST00000130975.1,ENSMUST00000124455.1,ENSMUST00000152791.3,ENSMUST00000153096.1,ENSMUST00000129496.1,ENSMUST00000146138.2,ENSMUST00000130185.1,ENSMUST00000065398.12,ENSMUST00000138012.1,ENSMUST00000123062.1	processed_transcript,retained_intron,protein_coding	50.7637	88.0198	66.0267	79.1256	92.1085	99.3008	59.2619	84.4441	91.9857	73.7327
ENSMUSG00000050592	Fam78a	ENSMUST00000143795.1,ENSMUST00000139629.1,ENSMUST00000130178.1,ENSMUST00000056406.6	nonsense_mediated_decay,processed_transcript,protein_coding	50.7348	93.1808	58.1001	43.1119	51.4901	156.149	52.0509	130.454	121.139	30.3034
ENSMUSG00000090157	Gm16534	ENSMUST00000156387.1,ENSMUST00000149300.7	processed_transcript	1.47687	0.966215	0	0	0.60399	1.39573	0	0.532382	0	0.413416
ENSMUSG00000051373	Plpp7	ENSMUST00000057423.5,ENSMUST00000146502.1,ENSMUST00000140762.1	protein_coding	0	0	2.02381	2.26446	2.34046	2.05439	1.24454	0	0.843091	2.06708
ENSMUSG00000039262	Prrc2b	ENSMUST00000132459.7,ENSMUST00000129626.7,ENSMUST00000140015.7,ENSMUST00000141053.1,ENSMUST00000123270.7,ENSMUST00000156313.7,ENSMUST00000036691.13,ENSMUST00000128936.1,ENSMUST00000069817.14,ENSMUST00000142219.1	processed_transcript,protein_coding	40.3388	120.895	146.642	125.112	116.344	222.157	79.4673	146.344	164.27	101.452
ENSMUSG00000039254	Pomt1	ENSMUST00000151598.1,ENSMUST00000138000.1,ENSMUST00000123740.2,ENSMUST00000036473.15,ENSMUST00000129163.7,ENSMUST00000126784.1,ENSMUST00000192998.1,ENSMUST00000132516.8,ENSMUST00000154684.7,ENSMUST00000132853.1,ENSMUST00000146485.7	nonsense_mediated_decay,retained_intron,protein_coding	16.5062	20.1727	14.7991	25.693	20.0827	7.04139	18.5582	13.3915	9.98398	15.5651
ENSMUSG00000002550	Uck1	ENSMUST00000142797.1,ENSMUST00000002625.14,ENSMUST00000138133.1,ENSMUST00000134351.1,ENSMUST00000133804.1	retained_intron,protein_coding	49.1421	44.5401	35.2901	25.1268	32.7665	29.4358	29.3198	46.6858	53.8691	40.4941
ENSMUSG00000066068	Gm13611	ENSMUST00000118269.1	processed_pseudogene	1.62166	1.08405	0.632439	1.61125	0.301995	0.439107	0.292832	0.430001	0.709972	0.51677
ENSMUSG00000044627	Swi5	ENSMUST00000140406.7,ENSMUST00000113395.7,ENSMUST00000113400.2,ENSMUST00000113397.8,ENSMUST00000127131.2,ENSMUST00000050410.10,ENSMUST00000183946.7	nonsense_mediated_decay,retained_intron,protein_coding	152.87	114.32	91.7459	91.0576	61.758	97.5287	102.674	97.0574	76.4995	83.1793
ENSMUSG00000002546	Golga2	ENSMUST00000131712.7,ENSMUST00000149141.1,ENSMUST00000126276.7,ENSMUST00000129193.2,ENSMUST00000113377.7,ENSMUST00000127276.1,ENSMUST00000081670.12,ENSMUST00000139494.7,ENSMUST00000146544.1,ENSMUST00000147707.7,ENSMUST00000100194.8	retained_intron,protein_coding	52.5881	69.1197	91.6615	67.1501	76.9332	63.1373	72.2563	66.1383	92.5182	68.9578
ENSMUSG00000026825	Dnm1	ENSMUST00000139624.7,ENSMUST00000155269.7,ENSMUST00000145885.1,ENSMUST00000201494.3,ENSMUST00000201433.3,ENSMUST00000113365.7,ENSMUST00000113352.8,ENSMUST00000091089.11,ENSMUST00000078352.11,ENSMUST00000141633.1,ENSMUST00000113350.7,ENSMUST00000139291.2,ENSMUST00000201440.1,ENSMUST00000129156.4,ENSMUST00000202578.3,ENSMUST00000139238.1,ENSMUST00000156866.1	nonsense_mediated_decay,processed_transcript,retained_intron,protein_coding	0	0.895516	4.68005	0	2.11396	1.61529	0	1.35143	1.64181	0
ENSMUSG00000039205	Ciz1	ENSMUST00000192055.1,ENSMUST00000134141.1,ENSMUST00000125482.1,ENSMUST00000125818.1,ENSMUST00000113338.8,ENSMUST00000151806.7,ENSMUST00000125769.7,ENSMUST00000113332.7,ENSMUST00000136325.2,ENSMUST00000149184.1,ENSMUST00000136079.7,ENSMUST00000113331.7,ENSMUST00000131152.6,ENSMUST00000145957.1,ENSMUST00000147338.1,ENSMUST00000132290.1,ENSMUST00000048964.13,ENSMUST00000137220.1,ENSMUST00000192758.5…	nonsense_mediated_decay,processed_transcript,retained_intron,protein_coding	21.2264	68.1063	82.8074	88.1399	75.3477	68.6261	53.7347	83.5226	91.2314	84.5022
ENSMUSG00000039195	1110008P14Rik	ENSMUST00000048792.4,ENSMUST00000146423.1	protein_coding	34.2575	37.211	38.9161	16.1125	24.3861	31.0825	48.8297	41.5873	33.3687	28.381
ENSMUSG00000026822	Lcn2	ENSMUST00000050785.13,ENSMUST00000136509.1,ENSMUST00000155830.1,ENSMUST00000147219.1,ENSMUST00000144569.1,ENSMUST00000192241.1	processed_transcript,retained_intron,protein_coding	1.21624	1.13118	0.758927	3.3096	3.32194	5.48883	5.01475	0	1.50869	11.9064
ENSMUSG00000026820	Ptges2	ENSMUST00000130121.2,ENSMUST00000123714.3,ENSMUST00000028162.4	nonsense_mediated_decay,retained_intron,protein_coding	8.54267	23.7076	11.4261	8.31755	14.7978	12.1382	15.1907	18.2853	14.0219	18.9345
ENSMUSG00000083004	Gm13413	ENSMUST00000120953.1	processed_pseudogene	0.0289582	0	0.0421626	0	0	0.0627295	0.073208	0.0204762	0.0887465	0.0206708
ENSMUSG00000026819	Slc25a25	ENSMUST00000113310.8,ENSMUST00000136361.7,ENSMUST00000153782.1,ENSMUST00000028160.14,ENSMUST00000143092.1,ENSMUST00000194756.1,ENSMUST00000128611.3,ENSMUST00000113307.8,ENSMUST00000153886.6,ENSMUST00000052119.13,ENSMUST00000127961.2,ENSMUST00000113308.7	retained_intron,protein_coding	45.8408	46.8496	30.4836	73.1596	78.6697	36.9634	57.8343	57.7635	51.0736	64.2655
ENSMUSG00000039164	Naif1	ENSMUST00000048431.2	protein_coding	14.7687	14.2576	12.6488	11.6707	14.1183	15.949	16.3986	16.6267	15.6638	19.4099
ENSMUSG00000039157	Fam102a	ENSMUST00000048375.5,ENSMUST00000133512.1,ENSMUST00000136816.7,ENSMUST00000147723.1,ENSMUST00000133366.1	processed_transcript,retained_intron,protein_coding	67.6463	349.958	174.132	264.812	222.117	262.429	98.5014	258.103	300.141	113.069
ENSMUSG00000026810	Dpm2	ENSMUST00000150419.1,ENSMUST00000140592.7,ENSMUST00000128039.1,ENSMUST00000028151.6	retained_intron,protein_coding	31.9409	32.757	27.7852	29.0897	26.1226	34.0464	34.5908	31.6768	34.4336	39.5226
ENSMUSG00000046854	Pip5kl1	ENSMUST00000124980.1,ENSMUST00000100188.2,ENSMUST00000055304.13,ENSMUST00000134204.1	nonsense_mediated_decay,processed_transcript,retained_intron,protein_coding	0	0	0.295138	0	0	0	0	0.593811	0	0
ENSMUSG00000079442	St6galnac4	ENSMUST00000179989.1,ENSMUST00000192934.1,ENSMUST00000123080.6,ENSMUST00000102818.10,ENSMUST00000146557.1	nonsense_mediated_decay,retained_intron,protein_coding	74.1619	39.8269	51.1433	54.3907	46.5827	50.9364	56.5898	44.5358	41.489	45.4344
ENSMUSG00000026811	St6galnac6	ENSMUST00000129165.1,ENSMUST00000128811.1,ENSMUST00000095045.8,ENSMUST00000113290.7,ENSMUST00000183538.7,ENSMUST00000149220.1,ENSMUST00000126636.7,ENSMUST00000095044.9,ENSMUST00000131229.7,ENSMUST00000072111.7,ENSMUST00000081879.11,ENSMUST00000140983.7,ENSMUST00000143625.1	nonsense_mediated_decay,retained_intron,protein_coding	29.8849	12.0659	19.3948	25.301	29.822	12.5145	13.7265	18.961	22.586	12.3818
ENSMUSG00000026817	Ak1	ENSMUST00000156578.7,ENSMUST00000195721.5,ENSMUST00000068271.4,ENSMUST00000113277.7,ENSMUST00000135392.1,ENSMUST00000113278.8	retained_intron,protein_coding	0	0.565589	0	1.13223	2.11396	0.752754	0.54906	0	0	0.868174
ENSMUSG00000026814	Eng	ENSMUST00000167841.7,ENSMUST00000139770.1,ENSMUST00000156306.1,ENSMUST00000009705.13,ENSMUST00000192455.1,ENSMUST00000113272.7	processed_transcript,retained_intron,protein_coding	37.6457	36.6455	23.6532	41.5007	55.9446	35.8813	33.0168	33.3968	30.2625	24.9497
ENSMUSG00000009566	Fpgs	ENSMUST00000146498.7,ENSMUST00000123171.1,ENSMUST00000028148.10,ENSMUST00000156792.2,ENSMUST00000142186.1,ENSMUST00000127812.2,ENSMUST00000130164.7,ENSMUST00000132327.7,ENSMUST00000143743.1,ENSMUST00000149491.1	nonsense_mediated_decay,processed_transcript,retained_intron,protein_coding	17.2301	14.7289	27.6165	17.027	10.4943	13.8475	18.0458	13.1048	15.3531	22.1178
ENSMUSG00000009555	Cdk9	ENSMUST00000009699.15,ENSMUST00000125058.7,ENSMUST00000120105.7,ENSMUST00000154131.1,ENSMUST00000123170.7,ENSMUST00000144210.1,ENSMUST00000155205.1,ENSMUST00000130399.1,ENSMUST00000128265.7	nonsense_mediated_decay,retained_intron,protein_coding	117.831	121.507	110.087	146.537	192.673	130.195	120.098	154.186	159.566	137.812
ENSMUSG00000059013	Sh2d3c	ENSMUST00000141670.1,ENSMUST00000139563.1,ENSMUST00000131101.2,ENSMUST00000074248.10,ENSMUST00000113242.4,ENSMUST00000124133.7	processed_transcript,protein_coding	46.1304	83.7543	111.984	121.323	118.835	169.887	93.7429	166.001	170.659	92.6259
ENSMUSG00000009551	6330409D20Rik	ENSMUST00000151536.1,ENSMUST00000009695.2	processed_transcript,protein_coding	0	0	0	0	0	0	0	0.470954	0	0
ENSMUSG00000039021	Ttc16	ENSMUST00000161089.7,ENSMUST00000125891.1,ENSMUST00000091059.11,ENSMUST00000161430.7,ENSMUST00000123674.2,ENSMUST00000161958.1,ENSMUST00000161950.7,ENSMUST00000066478.8	nonsense_mediated_decay,retained_intron,protein_coding	2.22978	1.01335	1.3492	0	0	3.98332	1.46416	6.06097	2.61802	0
ENSMUSG00000009563	Tor2a	ENSMUST00000149987.1,ENSMUST00000175763.7,ENSMUST00000009707.13,ENSMUST00000149720.2,ENSMUST00000156617.7,ENSMUST00000140999.1,ENSMUST00000123624.1,ENSMUST00000177382.1	nonsense_mediated_decay,processed_transcript,retained_intron,protein_coding	90.5523	60.6359	69.231	51.3859	24.9146	65.1917	78.2594	48.4263	45.2607	37.7035
ENSMUSG00000053746	Ptrh1	ENSMUST00000066352.5,ENSMUST00000138214.1,ENSMUST00000192262.1	processed_transcript,retained_intron,protein_coding	0	2.21522	2.10813	1.04514	2.64246	5.23791	2.59888	7.31002	6.87785	3.01794
ENSMUSG00000038987	Cfap157	ENSMUST00000150918.1,ENSMUST00000102813.1	retained_intron,protein_coding	0	0	0.548114	0	0	0	0	0	0	0
ENSMUSG00000026797	Stxbp1	ENSMUST00000077458.6,ENSMUST00000113222.3,ENSMUST00000192333.1,ENSMUST00000050000.15,ENSMUST00000208840.1	processed_transcript,retained_intron,protein_coding	13.176	13.4563	17.2024	11.1917	10.1168	15.6196	11.2374	13.3096	16.5068	26.5826
ENSMUSG00000026796	Fam129b	ENSMUST00000151607.1,ENSMUST00000150875.1,ENSMUST00000028135.14,ENSMUST00000125347.1,ENSMUST00000138781.1,ENSMUST00000154514.7	processed_transcript,retained_intron,protein_coding	40.3967	26.3942	27.1949	17.6802	41.1468	16.341	49.7815	13.3915	16.1519	28.8978
ENSMUSG00000026792	Lrsam1	ENSMUST00000195776.1,ENSMUST00000195713.1,ENSMUST00000145699.1,ENSMUST00000138015.1,ENSMUST00000147528.7,ENSMUST00000127321.7,ENSMUST00000191838.5,ENSMUST00000133832.7,ENSMUST00000028132.13,ENSMUST00000145578.7,ENSMUST00000113200.7,ENSMUST00000124492.7	nonsense_mediated_decay,processed_transcript,retained_intron,protein_coding	4.69123	7.70615	10.372	9.84171	12.3818	8.48417	13.5069	9.99241	10.6052	11.2242
ENSMUSG00000038900	Rpl12	ENSMUST00000126610.1,ENSMUST00000144644.1,ENSMUST00000125415.2,ENSMUST00000134912.6,ENSMUST00000102811.9,ENSMUST00000154340.7,ENSMUST00000133842.1	nonsense_mediated_decay,retained_intron,protein_coding	1170.61	1280.12	1032.27	871.122	971.593	900.231	746.539	1124.72	1332.17	1102.52
ENSMUSG00000026791	Slc2a8	ENSMUST00000191777.5,ENSMUST00000194066.5,ENSMUST00000123643.1,ENSMUST00000153484.6,ENSMUST00000130769.1,ENSMUST00000195863.1,ENSMUST00000193695.1,ENSMUST00000028129.12	nonsense_mediated_decay,processed_transcript,retained_intron,protein_coding	13.4656	12.8671	17.6661	14.8497	10.3433	16.9213	6.95476	13.6986	11.5814	12.1751
ENSMUSG00000038860	Garnl3	ENSMUST00000124000.1,ENSMUST00000127509.1,ENSMUST00000193171.1,ENSMUST00000139778.7,ENSMUST00000133135.7,ENSMUST00000102810.9,ENSMUST00000137381.7,ENSMUST00000150242.1,ENSMUST00000049618.8,ENSMUST00000135296.7,ENSMUST00000148043.7,ENSMUST00000153717.1	nonsense_mediated_decay,processed_transcript,retained_intron,protein_coding	0	2.00313	0.379464	1.30642	0.528491	0	0	1.02381	0.310613	0.0206708
ENSMUSG00000038831	Ralgps1	ENSMUST00000113165.7,ENSMUST00000131298.6,ENSMUST00000138704.1,ENSMUST00000042615.12,ENSMUST00000113164.2,ENSMUST00000091039.4	processed_transcript,retained_intron,protein_coding	6.1681	8.05964	10.1612	23.5156	16.3832	10.272	6.18608	13.6577	14.4657	13.7254
ENSMUSG00000004105	Angptl2	ENSMUST00000193373.2,ENSMUST00000139148.1,ENSMUST00000004208.6,ENSMUST00000143252.1	retained_intron,protein_coding	0.694997	6.29218	0.758927	5.22569	4.22793	2.666	3.11134	6.59335	5.76852	1.86037
ENSMUSG00000082844	Gm13537	ENSMUST00000120467.1	processed_pseudogene	0	0	0.0421626	0	0	0	0	0	0	0
ENSMUSG00000068966	Zbtb34	ENSMUST00000091037.2,ENSMUST00000134589.1,ENSMUST00000113158.7	processed_transcript,protein_coding	6.42872	15.6951	11.679	22.5576	27.406	15.1962	24.9639	14.8862	16.1075	13.7461
ENSMUSG00000026788	Zbtb43	ENSMUST00000126442.1,ENSMUST00000095035.2,ENSMUST00000028125.11,ENSMUST00000155198.1,ENSMUST00000113156.1	protein_coding	9.006	13.7627	19.3105	15.8513	25.4431	18.4895	9.29742	10.75	19.7905	11.3483
ENSMUSG00000081244	Gm13529	ENSMUST00000121118.1	processed_pseudogene	0.0868746	0.117831	0	1.34997	0.0754987	0.0313648	0.54906	0.0409525	0	0.0413416
ENSMUSG00000038740	Mvb12b	ENSMUST00000192765.5,ENSMUST00000146892.1,ENSMUST00000195203.1,ENSMUST00000041555.9,ENSMUST00000148660.2	processed_transcript,retained_intron,protein_coding	82.2413	99.1666	74.417	144.621	82.8221	102.829	127.382	80.0007	78.8512	81.629
ENSMUSG00000038718	Pbx3	ENSMUST00000113132.8,ENSMUST00000138021.3,ENSMUST00000176213.7,ENSMUST00000040638.14,ENSMUST00000175855.2,ENSMUST00000153278.7,ENSMUST00000155423.2,ENSMUST00000127353.2,ENSMUST00000143776.7,ENSMUST00000141653.2	nonsense_mediated_decay,processed_transcript,retained_intron,protein_coding	7.73184	7.18769	4.5114	6.31437	10.7208	11.6834	14.0925	6.85954	7.18846	7.0074
ENSMUSG00000038696	Mapkap1	ENSMUST00000113124.7,ENSMUST00000113126.2,ENSMUST00000147337.7,ENSMUST00000156967.7,ENSMUST00000149383.7,ENSMUST00000129633.1,ENSMUST00000113123.7,ENSMUST00000141253.1,ENSMUST00000137021.1,ENSMUST00000124443.7,ENSMUST00000138933.7	nonsense_mediated_decay,processed_transcript,protein_coding	22.7611	33.5111	47.2643	39.2798	33.8989	31.3961	39.935	38.7615	34.6555	40.6388
ENSMUSG00000083503	Gm13407	ENSMUST00000118256.1	processed_pseudogene	0	0	0	0	0	0	0	0	0	0.0206708
ENSMUSG00000081992	Gm13408	ENSMUST00000119822.1	processed_pseudogene	3.47498	1.86173	1.64434	1.43706	2.34046	1.45846	2.34266	1.69953	1.24245	1.73635
ENSMUSG00000087635	Gm13414	ENSMUST00000117516.1	processed_pseudogene	0.0579164	0.141397	0.0843252	0.0870948	0.150997	0.297965	0.036604	0.245715	0.266239	0.0620124
ENSMUSG00000026867	Gapvd1	ENSMUST00000113111.7,ENSMUST00000113103.8,ENSMUST00000138203.1,ENSMUST00000028224.14,ENSMUST00000128855.2,ENSMUST00000142436.1,ENSMUST00000113101.7,ENSMUST00000113099.9,ENSMUST00000156098.1,ENSMUST00000102800.7,ENSMUST00000150859.1,ENSMUST00000167251.1,ENSMUST00000201772.1,ENSMUST00000169207.1,ENSMUST00000137528.7	nonsense_mediated_decay,processed_transcript,retained_intron,protein_coding	65.8799	84.5556	78.6755	74.1612	73.8378	75.3068	49.9645	59.1149	57.2858	68.503
ENSMUSG00000026864	Hspa5	ENSMUST00000155595.1,ENSMUST00000028222.12,ENSMUST00000100171.2,ENSMUST00000137145.7,ENSMUST00000129333.1,ENSMUST00000145466.1	nonsense_mediated_decay,retained_intron,protein_coding	1913.76	1476.09	1169.72	2084.66	2335.93	1751.02	3302.67	1737.45	1632.76	2840.71
ENSMUSG00000070953	Rabepk	ENSMUST00000047963.6,ENSMUST00000145903.7,ENSMUST00000113086.8,ENSMUST00000144113.1,ENSMUST00000140663.7,ENSMUST00000141099.1,ENSMUST00000118108.1	nonsense_mediated_decay,retained_intron,protein_coding	5.84956	19.7485	17.7505	8.40465	9.51284	15.7451	8.49213	7.74002	16.5068	15.0897
ENSMUSG00000035949	Fbxw2	ENSMUST00000134323.1,ENSMUST00000028220.9,ENSMUST00000113077.7,ENSMUST00000113078.7,ENSMUST00000201806.1,ENSMUST00000113080.8,ENSMUST00000156130.1,ENSMUST00000150865.1,ENSMUST00000091020.9,ENSMUST00000126051.1,ENSMUST00000145180.1,ENSMUST00000145660.7,ENSMUST00000131534.7,ENSMUST00000113075.7	processed_transcript,retained_intron,protein_coding	66.7486	50.1489	50.0049	38.104	59.795	56.4566	47.4022	46.7678	59.6376	41.1142
ENSMUSG00000026869	Psmd5	ENSMUST00000202917.1,ENSMUST00000143456.1,ENSMUST00000028225.11,ENSMUST00000135575.1,ENSMUST00000189715.1	processed_transcript,retained_intron,protein_coding	43.611	32.6392	29.6825	27.2607	12.9858	42.3424	42.1678	34.0725	50.4524	37.5175
ENSMUSG00000026873	Phf19	ENSMUST00000028232.6,ENSMUST00000128663.7,ENSMUST00000128394.7,ENSMUST00000202907.1,ENSMUST00000129911.1	processed_transcript,retained_intron,protein_coding	3.59082	10.2042	11.2153	2.30801	15.4017	4.57925	9.26081	15.8077	11.2708	20.1334
ENSMUSG00000086001	Gm13448	ENSMUST00000143469.1	processed_transcript	2.31666	0	0.548114	0	0	0	0	0	0	0
ENSMUSG00000026875	Traf1	ENSMUST00000201690.1,ENSMUST00000141238.1,ENSMUST00000156479.2,ENSMUST00000172159.7,ENSMUST00000113064.7,ENSMUST00000135870.1,ENSMUST00000129131.7,ENSMUST00000201335.1,ENSMUST00000028234.11	processed_transcript,retained_intron,protein_coding	38.9198	71.7355	67.7975	106.691	115.815	60.0321	72.5125	127.895	119.896	97.7315
ENSMUSG00000083533	Gm13450	ENSMUST00000121107.2	processed_pseudogene	0	0	0	0	0	0	0	0	0.0887465	0
ENSMUSG00000026874	Hc	ENSMUST00000156412.2,ENSMUST00000028233.6,ENSMUST00000151628.1,ENSMUST00000125549.7,ENSMUST00000156049.1	processed_transcript,retained_intron,protein_coding	0	0	1.0119	0	0	0.737072	0	0	0	0.558112
ENSMUSG00000035875	AI182371	ENSMUST00000134940.7,ENSMUST00000151161.1,ENSMUST00000154817.1,ENSMUST00000045776.4	nonsense_mediated_decay,processed_transcript,protein_coding	0	0	0	0	0	0	0	0.716669	0	0.537441
ENSMUSG00000057110	Cntrl	ENSMUST00000201787.1,ENSMUST00000113033.5,ENSMUST00000143807.3,ENSMUST00000130457.3,ENSMUST00000150807.5,ENSMUST00000028237.14,ENSMUST00000113032.7,ENSMUST00000123884.7,ENSMUST00000113034.7,ENSMUST00000124081.7,ENSMUST00000028235.10,ENSMUST00000113037.9,ENSMUST00000156933.7	nonsense_mediated_decay,retained_intron,protein_coding	6.74726	48.3814	74.0797	54.0423	82.9731	55.0295	19.2171	48.5697	53.736	53.7648
ENSMUSG00000026878	Rab14	ENSMUST00000155483.7,ENSMUST00000137709.1,ENSMUST00000201694.1,ENSMUST00000126224.1,ENSMUST00000202602.3,ENSMUST00000028238.14,ENSMUST00000201896.1,ENSMUST00000113025.1,ENSMUST00000142015.1,ENSMUST00000148543.1,ENSMUST00000155359.1	processed_transcript,retained_intron,protein_coding	121.653	100.227	102.244	137.828	126.762	123.138	119.878	108.34	105.52	108.356
ENSMUSG00000026879	Gsn	ENSMUST00000202990.3,ENSMUST00000142324.7,ENSMUST00000201185.3,ENSMUST00000124323.4,ENSMUST00000028239.7,ENSMUST00000139867.4,ENSMUST00000202899.3	retained_intron,protein_coding	387.345	235.968	281.478	258.802	265.756	244.143	396.055	261.973	216.541	281.102
ENSMUSG00000026880	Stom	ENSMUST00000202568.1,ENSMUST00000028241.6	retained_intron,protein_coding	86.7587	46.2605	56.4979	49.7747	61.607	42.3895	76.9416	33.2739	32.6587	69.1232
ENSMUSG00000075391	Gm13443	ENSMUST00000120770.1	processed_pseudogene	0.231666	0.18853	0.0843252	0.0870948	0	0.0627295	1.28114	0.081905	0.310613	0.744149
ENSMUSG00000035778	Ggta1	ENSMUST00000164889.7,ENSMUST00000149442.1,ENSMUST00000130913.7,ENSMUST00000102794.7,ENSMUST00000113001.8,ENSMUST00000079424.10,ENSMUST00000044255.12,ENSMUST00000113002.8,ENSMUST00000131745.7	processed_transcript,protein_coding	146.934	117.784	150.015	182.986	229.969	148.794	216.769	155.722	134.673	181.407
ENSMUSG00000081421	Gm13445	ENSMUST00000121664.1	processed_pseudogene	0.0579164	0	0	0	0	0	0.036604	0	0.0443732	0
ENSMUSG00000085668	Gm35202	ENSMUST00000130083.2	lincRNA	4.86498	0.353493	1.89732	0	1.05698	0.564566	8.67515	0.307144	1.24245	3.05928
ENSMUSG00000026883	Dab2ip	ENSMUST00000156669.1,ENSMUST00000112983.7,ENSMUST00000091010.11,ENSMUST00000112981.8,ENSMUST00000135741.7,ENSMUST00000156465.7,ENSMUST00000138957.1,ENSMUST00000145698.7,ENSMUST00000112992.8,ENSMUST00000065001.11,ENSMUST00000124098.7,ENSMUST00000112986.8,ENSMUST00000112987.7	nonsense_mediated_decay,processed_transcript,retained_intron,protein_coding	2.75103	8.01251	2.99355	7.14177	5.36041	8.32734	2.41586	7.90383	6.9666	14.9657
ENSMUSG00000026885	Ttll11	ENSMUST00000160939.1,ENSMUST00000160284.1,ENSMUST00000161970.7,ENSMUST00000140201.7,ENSMUST00000162172.1,ENSMUST00000127742.7,ENSMUST00000112976.8,ENSMUST00000160906.1,ENSMUST00000028248.10	nonsense_mediated_decay,processed_transcript,protein_coding	0	0	0	0	0	0	0	0.98286	1.8193	0
ENSMUSG00000026895	Ndufa8	ENSMUST00000070112.5	protein_coding	83.1679	72.0419	72.3511	60.3131	53.3021	74.1149	69.4012	63.2921	53.7804	52.1938
ENSMUSG00000026890	Lhx6	ENSMUST00000148852.3,ENSMUST00000112967.11,ENSMUST00000112960.7,ENSMUST00000112961.9,ENSMUST00000137436.2,ENSMUST00000136821.8,ENSMUST00000112963.7,ENSMUST00000112966.9,ENSMUST00000187180.6	processed_transcript,retained_intron,protein_coding	0	0.777685	0	1.48061	0	0	1.7936	0	0.354986	0
ENSMUSG00000026889	Rbm18	ENSMUST00000122456.7,ENSMUST00000142809.1,ENSMUST00000028251.9,ENSMUST00000200733.3,ENSMUST00000134668.1	nonsense_mediated_decay,retained_intron,protein_coding	26.989	35.7264	21.3343	29.83	35.9374	28.4478	28.1119	27.0901	35.9423	28.3603
ENSMUSG00000026887	Mrrf	ENSMUST00000132042.1,ENSMUST00000162490.1,ENSMUST00000028250.8,ENSMUST00000200701.1	nonsense_mediated_decay,processed_transcript,retained_intron,protein_coding	20.9947	7.51762	6.95683	11.453	14.2693	14.0985	10.8714	14.7839	12.3801	10.9555
ENSMUSG00000085141	Gm13429	ENSMUST00000123224.1,ENSMUST00000128242.1,ENSMUST00000138755.1	processed_transcript	0.0579164	0	0	0	0	0	0	0	0	0
ENSMUSG00000087187	Gm13431	ENSMUST00000129699.1,ENSMUST00000147012.1,ENSMUST00000122948.1	lincRNA	1.91124	0	1.22272	0.870948	1.20798	1.00367	0	2.0681	0.576852	2.06708
ENSMUSG00000047250	Ptgs1	ENSMUST00000149930.2,ENSMUST00000144319.7,ENSMUST00000062069.5,ENSMUST00000133777.1,ENSMUST00000151351.1	processed_transcript,retained_intron,protein_coding	288.482	188.954	254.409	258.715	265.605	221.059	342.687	234.576	151.002	234.097
ENSMUSG00000083034	Olfr334-ps1	ENSMUST00000121252.2	unprocessed_pseudogene	0	0	0	1.39352	0	0	0	0	0	0
ENSMUSG00000083101	Gm13430	ENSMUST00000121366.1	processed_pseudogene	0.0289582	0.0706986	0	0	0	0.156824	0.036604	0.0409525	0	0.0206708
ENSMUSG00000083716	Gm13436	ENSMUST00000120418.1	processed_pseudogene	12.5389	10.322	8.81199	8.40465	8.83335	8.39007	13.214	19.6162	10.2946	10.4181
ENSMUSG00000083431	Gm13437	ENSMUST00000122434.1	processed_pseudogene	0	0.0235662	0	0	0	0	0	0	0	0
ENSMUSG00000083815	Gm13435	ENSMUST00000120111.1	processed_pseudogene	0	0	0	0	0.0754987	0	0.036604	0.0204762	0	0
ENSMUSG00000009030	Pdcl	ENSMUST00000138314.3,ENSMUST00000009174.14,ENSMUST00000147703.2,ENSMUST00000112940.7	nonsense_mediated_decay,protein_coding	31.0142	41.9243	32.2966	36.8411	33.8234	33.7798	20.9741	25.1039	36.2086	27.4508
ENSMUSG00000075376	Rc3h2	ENSMUST00000205124.1,ENSMUST00000112936.3,ENSMUST00000204962.1,ENSMUST00000125619.6,ENSMUST00000204959.1,ENSMUST00000100143.9,ENSMUST00000143826.1,ENSMUST00000204690.1,ENSMUST00000112934.7,ENSMUST00000124218.1	nonsense_mediated_decay,processed_transcript,retained_intron,protein_coding	25.6859	35.4436	32.6339	37.4072	36.0884	55.1236	30.2349	32.5777	42.9089	26.3346
ENSMUSG00000066798	Zbtb6	ENSMUST00000112932.1,ENSMUST00000053098.5	protein_coding	8.07934	10.0863	9.19145	12.3239	9.51284	16.1372	8.67515	13.0024	11.4927	13.9321
ENSMUSG00000050714	Zbtb26	ENSMUST00000102789.2,ENSMUST00000067043.4,ENSMUST00000203522.1	processed_transcript,protein_coding	0	3.81773	7.16765	2.69994	3.32194	6.96298	1.94001	6.53192	4.88106	2.31513
ENSMUSG00000035437	Rabgap1	ENSMUST00000112920.1,ENSMUST00000153145.7,ENSMUST00000133434.7,ENSMUST00000159092.1,ENSMUST00000205186.1,ENSMUST00000066055.9,ENSMUST00000061179.11,ENSMUST00000148470.7,ENSMUST00000130601.1,ENSMUST00000203470.1	processed_transcript,retained_intron,protein_coding	18.3595	27.1954	24.6651	32.3993	26.0471	26.8953	24.0854	23.4044	23.7841	28.7117
ENSMUSG00000026915	Strbp	ENSMUST00000028279.9,ENSMUST00000204569.1,ENSMUST00000183690.7,ENSMUST00000203861.1,ENSMUST00000072186.11,ENSMUST00000144206.1,ENSMUST00000135488.1,ENSMUST00000145808.7,ENSMUST00000155237.1	nonsense_mediated_decay,processed_transcript,protein_coding	28.0605	44.2573	58.6482	25.8236	33.9744	17.5329	50.4403	36.0996	42.2433	57.0721
ENSMUSG00000107491	Gm17893	ENSMUST00000203017.1	processed_pseudogene	0	0	0	0	0	0.611613	0	0	0	0.0206708
ENSMUSG00000053164	Gpr21	ENSMUST00000065441.6,ENSMUST00000159737.1	processed_transcript,protein_coding	0	0	0	0	0.905985	0.407742	0	0	0	0.599453
ENSMUSG00000035403	Crb2	ENSMUST00000050372.9,ENSMUST00000137693.1,ENSMUST00000147600.2	nonsense_mediated_decay,processed_transcript,protein_coding	0	0	1.3492	0	0	0	1.75699	1.22857	0	1.77769
ENSMUSG00000035392	Dennd1a	ENSMUST00000205218.1,ENSMUST00000136116.1,ENSMUST00000102787.9,ENSMUST00000150896.7,ENSMUST00000143095.7,ENSMUST00000126889.7,ENSMUST00000136460.1,ENSMUST00000128492.2,ENSMUST00000142813.1,ENSMUST00000140552.7,ENSMUST00000130472.7	nonsense_mediated_decay,retained_intron,protein_coding	40.5704	72.3954	53.2936	87.3125	62.9659	74.852	68.3763	73.694	74.1033	71.1282
ENSMUSG00000084124	Gm13588	ENSMUST00000120026.1	processed_pseudogene	0.376457	0.141397	0.126488	0.0870948	0	0.0784119	0.073208	0.0614287	0.0443732	0.0620124
ENSMUSG00000026749	Nek6	ENSMUST00000112895.7,ENSMUST00000054234.9,ENSMUST00000151683.7,ENSMUST00000112902.7,ENSMUST00000156726.1	protein_coding	24.3828	26.8655	27.49	28.4364	21.1396	28.6517	23.6462	27.7453	22.7635	36.546
ENSMUSG00000026750	Psmb7	ENSMUST00000151981.2,ENSMUST00000028083.5	retained_intron,protein_coding	150.988	80.4079	87.5296	69.2839	54.4346	72.7192	69.0352	82.0483	50.5855	75.8825
ENSMUSG00000082931	Gm13586	ENSMUST00000121784.1	processed_pseudogene	0	0.0235662	0.0843252	0	0	0.0156824	0.036604	0	0	0.0206708
ENSMUSG00000026751	Nr5a1	ENSMUST00000028084.4,ENSMUST00000112883.7,ENSMUST00000149690.1	retained_intron,protein_coding	0	0	0	0	0	0.674342	0	0	0	0
ENSMUSG00000063972	Nr6a1	ENSMUST00000123342.1,ENSMUST00000168098.7,ENSMUST00000123099.1,ENSMUST00000076275.10,ENSMUST00000132636.7,ENSMUST00000142130.1,ENSMUST00000112877.7,ENSMUST00000128688.1,ENSMUST00000203202.1,ENSMUST00000156301.7,ENSMUST00000142113.7	processed_transcript,retained_intron,protein_coding	1.41895	2.92221	2.27678	2.00318	2.03847	2.99533	2.56228	2.02715	2.57365	0.661466
ENSMUSG00000046618	Olfml2a	ENSMUST00000057279.5	protein_coding	1.91124	2.16809	0	0	1.81197	0.705707	1.68378	0.941907	0	0
ENSMUSG00000035295	Wdr38	ENSMUST00000124062.1,ENSMUST00000112872.1,ENSMUST00000039535.8	nonsense_mediated_decay,processed_transcript,protein_coding	2.98269	1.8146	2.15029	0	2.94445	3.27762	0	2.58001	0.177493	0.496099
ENSMUSG00000062997	Rpl35	ENSMUST00000152441.1,ENSMUST00000126246.1,ENSMUST00000080861.5	processed_transcript,protein_coding	623.325	627.403	571.809	487.644	568.279	456.404	469.3	500.665	547.61	579.878
ENSMUSG00000026755	Arpc5l	ENSMUST00000112862.6,ENSMUST00000090993.7,ENSMUST00000135049.1,ENSMUST00000204825.2,ENSMUST00000141467.7	nonsense_mediated_decay,processed_transcript,protein_coding	76.3048	95.8438	89.9329	68.8049	61.003	72.5153	61.8242	76.0897	75.257	93.7421
ENSMUSG00000026754	Golga1	ENSMUST00000149842.1,ENSMUST00000204127.1,ENSMUST00000149810.6,ENSMUST00000154210.2,ENSMUST00000039165.14,ENSMUST00000136261.1,ENSMUST00000126520.7,ENSMUST00000124463.1,ENSMUST00000112850.8,ENSMUST00000184996.7,ENSMUST00000153914.7	nonsense_mediated_decay,processed_transcript,retained_intron,protein_coding	5.73372	7.02273	16.7807	6.09664	5.28491	7.68437	8.56534	8.82526	7.32158	4.3202
ENSMUSG00000035236	Scai	ENSMUST00000203399.1,ENSMUST00000147433.7,ENSMUST00000157038.7,ENSMUST00000203872.2,ENSMUST00000038874.11,ENSMUST00000204500.2,ENSMUST00000204093.2,ENSMUST00000204404.2,ENSMUST00000131225.3,ENSMUST00000142872.1	nonsense_mediated_decay,retained_intron,protein_coding	1.21624	8.08321	3.71031	16.7657	9.21085	12.2636	3.95323	14.4767	12.2026	9.52924
ENSMUSG00000082315	Gm16523	ENSMUST00000203640.1,ENSMUST00000121253.2	transcribed_processed_pseudogene,processed_transcript	0	0	0.927578	0	0	0	0	0	0	0
[truncated: 37,278 more rows]

## Sheet: CD45-_RNAseq_norm
Geneid	Gene name	Transcript ID(s)	Transcript type	MAC050721_001	MAC050721_002	MAC050721_003	MAC050721_004	MAC050721_005	MAC050721_006	MAC050721_007	MAC050721_008	MAC050721_009	MAC050721_010	MAC050721_011
[truncated: 39,048 more rows]
